# Supplementary material for: ﻿Sillago persica sp. nov., a new sillaginid (Perciformes, Sillaginidae) from the Persian Gulf
Source: Zookeys. 2025 Oct 9;1255:63–76. doi: 10.3897/zookeys.1255.162247 (PMC12531823; doi:10.3897/zookeys.1255.162247)
Supplement: XML Treatment for Sillago persica [file zookeys.1255.162247-treatment1.xml]

<!DOCTYPE tp:taxon-treatment
  PUBLIC "-//TaxonX//DTD Taxonomic Treatment Publishing DTD v0 20100105//EN" "tax-treatment-NSO.dtd">
<tp:taxon-treatment xmlns:tp="http://www.plazi.org/taxpub"><tp:treatment-meta><kwd-group><label>Taxon classification</label><kwd>
                <named-content content-type="kingdom">Animalia</named-content>
              </kwd><kwd>
                <named-content content-type="order">Perciformes</named-content>
              </kwd><kwd>
                <named-content content-type="family">Sillaginidae</named-content>
              </kwd></kwd-group><mixed-citation publication-type="journal"><person-group><name><surname>Barani</surname><given-names>Hashem Khandan</given-names></name><name><surname>Alavi-Yeganeh</surname><given-names>Mohammad Sadegh</given-names></name><name><surname>Ghanbarifardi</surname><given-names>Mehdi</given-names></name></person-group><article-title>﻿<italic><tp:taxon-name><tp:taxon-name-part taxon-name-part-type="genus" reg="Sillago">Sillago</tp:taxon-name-part> <tp:taxon-name-part taxon-name-part-type="species" reg="persica">persica</tp:taxon-name-part></tp:taxon-name></italic> sp. nov., a new sillaginid (<tp:taxon-name><tp:taxon-name-part taxon-name-part-type="order">Perciformes</tp:taxon-name-part></tp:taxon-name>, <tp:taxon-name><tp:taxon-name-part taxon-name-part-type="family">Sillaginidae</tp:taxon-name-part></tp:taxon-name>) from the Persian Gulf</article-title><source>Zookeys</source><day>09</day><month>10</month><year>2025</year><volume>1255</volume><fpage>63</fpage><lpage>76</lpage><pub-id pub-id-type="doi">10.3897/zookeys.1255.162247</pub-id></mixed-citation></tp:treatment-meta><tp:nomenclature><label>﻿</label><tp:taxon-name><object-id xmlns:xlink="http://www.w3.org/1999/xlink" content-type="arpha" xlink:type="simple">34BBE2EF-79D7-5910-911C-58EB6EEF62DC</object-id>
              <tp:taxon-name-part taxon-name-part-type="genus" reg="Sillago">Sillago</tp:taxon-name-part>
              <tp:taxon-name-part taxon-name-part-type="species" reg="persica">persica</tp:taxon-name-part>
              <object-id xmlns:xlink="http://www.w3.org/1999/xlink" content-type="zoobank" xlink:type="simple">https://zoobank.org/18029739-2FD6-4E76-8669-3DC17FBF6C05</object-id>
            </tp:taxon-name><tp:taxon-authority/><tp:taxon-status xmlns:xlink="http://www.w3.org/1999/xlink" xlink:type="simple">sp. nov.</tp:taxon-status><xref ref-type="fig" rid="F2">Fig. 2</xref><xref ref-type="table" rid="T1">, Table 1</xref></tp:nomenclature><tp:treatment-sec sec-type="type material" id="SECID0ESJAE"><title>Type material.</title><p><bold><italic>Holotype</italic></bold>: • TAC1245F; 165 mm <abbrev xmlns:xlink="http://www.w3.org/1999/xlink" xlink:title="Standard length" id="ABBRID0E4JAE" xlink:type="simple">SL</abbrev>; sex unknown sex; Iran, Bushehr Province; <named-content xmlns:xlink="http://www.w3.org/1999/xlink" content-type="dwc:verbatimCoordinates" xlink:type="simple"><named-content content-type="geo-json" specific-use="{&#34;type&#34;:&#34;Point&#34;,&#34;coordinates&#34;:[50.766667,28.900000]}" id="NCID0EEKAE" xlink:type="simple">28°54'N, 50°46'E</named-content></named-content>; Hashem Khandan Barani leg.; December 2021.</p><p><bold><italic>Paratypes</italic></bold>: • TAC1246F; 30 specimens, 114–195 mm TL, weight 11.6–35.9 g; Iran, Bushehr Province; located in the northern Persian Gulf, Iran; Hashem Khandan Barani leg.; December 2021.</p></tp:treatment-sec><tp:treatment-sec sec-type="etymology" id="SECID0EQKAE"><title>Etymology.</title><p>The species name <italic><tp:taxon-name><tp:taxon-name-part taxon-name-part-type="genus" reg="Sillago"/><tp:taxon-name-part taxon-name-part-type="species" reg="persica">persica</tp:taxon-name-part></tp:taxon-name></italic> is derived from the Persian Gulf, where the type specimens were collected.</p></tp:treatment-sec><tp:treatment-sec sec-type="diagnosis" id="SECID0EALAE"><title>Diagnosis.</title><p>Dorsal fin with XI, I+21–22 rays and anal with II (23–24) rays. The lateral line with 65–76 scales, 4–5 scale rows between the dorsal-fin origin and the lateral line. Gill rakers with 3+7–8 on the first gill arch. The vertebral formula with 14 or 15 abdominal vertebrae (predominantly 14), 4–5 predorsal vertebrae (mostly 4), and 14–15 caudal vertebrae (mostly 14), resulting in a total vertebral count of 32–34 (mostly 32) (Table <xref ref-type="table" rid="T1">1</xref>). The body is characterized by the absence of dark blotches or a mid-lateral stripe. The swim bladder features two posterior extensions, with a duct-like process originating from the anterior end of the swim bladder and beginning at the junction of the roots of the two posterior extensions (Fig. <xref ref-type="fig" rid="F3">3</xref>). Five wide extensions connect the posterior sub-extensions of the anterolateral extensions to the body of the swim bladder.</p><table-wrap id="T1" position="float" orientation="portrait"><label>Table 1.</label><caption><p>Morphometric measurements and counts of <italic><tp:taxon-name><tp:taxon-name-part taxon-name-part-type="genus" reg="Sillago">Sillago</tp:taxon-name-part> <tp:taxon-name-part taxon-name-part-type="species" reg="persica">persica</tp:taxon-name-part></tp:taxon-name></italic>.</p></caption><table id="TID0EFOAG" rules="all"><tbody><tr><th rowspan="2" colspan="1">Meristic and Morphometric Measurements (mm)</th><th rowspan="1" colspan="2">
                      <tp:taxon-name><tp:taxon-name-part taxon-name-part-type="genus" reg="Sillago">Sillago</tp:taxon-name-part> <tp:taxon-name-part taxon-name-part-type="species" reg="persica">persica</tp:taxon-name-part></tp:taxon-name>
                    </th></tr><tr><th rowspan="1" colspan="1">Holotype</th><th rowspan="1" colspan="1">Paratypes (n = 40)</th></tr><tr><td rowspan="1" colspan="1">Total weight (g)</td><td rowspan="1" colspan="1">30.81</td><td rowspan="1" colspan="1">11.63–31.94</td></tr><tr><td rowspan="1" colspan="1">Total length</td><td rowspan="1" colspan="1">165</td><td rowspan="1" colspan="1">114–175</td></tr><tr><td rowspan="1" colspan="1">Standard length</td><td rowspan="1" colspan="1">145</td><td rowspan="1" colspan="1">101–154</td></tr><tr><td rowspan="1" colspan="1">Head length</td><td rowspan="1" colspan="1">41</td><td rowspan="1" colspan="1">29–43</td></tr><tr><td rowspan="1" colspan="1">Snout length</td><td rowspan="1" colspan="1">18</td><td rowspan="1" colspan="1">11–19</td></tr><tr><td rowspan="1" colspan="1">Eye diameter</td><td rowspan="1" colspan="1">7</td><td rowspan="1" colspan="1">6–8</td></tr><tr><td rowspan="1" colspan="1">Interorbital width</td><td rowspan="1" colspan="1">8</td><td rowspan="1" colspan="1">5–8</td></tr><tr><td rowspan="1" colspan="1">Postorbital length</td><td rowspan="1" colspan="1">19</td><td rowspan="1" colspan="1">11–20</td></tr><tr><td rowspan="1" colspan="1">Body depth</td><td rowspan="1" colspan="1">23</td><td rowspan="1" colspan="1">17–24</td></tr><tr><td rowspan="1" colspan="1">Body width</td><td rowspan="1" colspan="1">18</td><td rowspan="1" colspan="1">14–20</td></tr><tr><td rowspan="1" colspan="1">Length of caudal peduncle</td><td rowspan="1" colspan="1">8.5</td><td rowspan="1" colspan="1">8–9</td></tr><tr><td rowspan="1" colspan="1">Depth of caudal peduncle</td><td rowspan="1" colspan="1">9</td><td rowspan="1" colspan="1">6–10</td></tr><tr><td rowspan="1" colspan="1">Base of the 1<sup>st</sup> dorsal-fin</td><td rowspan="1" colspan="1">28</td><td rowspan="1" colspan="1">21–30</td></tr><tr><td rowspan="1" colspan="1">Base of the 2<sup>nd</sup> dorsal-fin</td><td rowspan="1" colspan="1">47</td><td rowspan="1" colspan="1">37–49</td></tr><tr><td rowspan="1" colspan="1">Base of the anal-fin</td><td rowspan="1" colspan="1">50</td><td rowspan="1" colspan="1">39–54</td></tr><tr><td rowspan="1" colspan="1">Pectoral-fin length</td><td rowspan="1" colspan="1">22</td><td rowspan="1" colspan="1">15–23</td></tr><tr><td rowspan="1" colspan="1">Pelvic-fin length</td><td rowspan="1" colspan="1">18</td><td rowspan="1" colspan="1">14–19</td></tr><tr><td rowspan="1" colspan="1">Vertebrae</td><td rowspan="1" colspan="1">32</td><td rowspan="1" colspan="1">32–34</td></tr><tr><td rowspan="1" colspan="1">Dorsal-fin rays</td><td rowspan="1" colspan="1">XI, I + 21</td><td rowspan="1" colspan="1">XI, I + (21–22)</td></tr><tr><td rowspan="1" colspan="1">Pectoral-fin rays</td><td rowspan="1" colspan="1">16</td><td rowspan="1" colspan="1">15–16</td></tr><tr><td rowspan="1" colspan="1">Pelvic-fin rays</td><td rowspan="1" colspan="1">I + 5</td><td rowspan="1" colspan="1">I + (5–6)</td></tr><tr><td rowspan="1" colspan="1">Anal-fin rays</td><td rowspan="1" colspan="1">II + 23</td><td rowspan="1" colspan="1">II + (23–24)</td></tr><tr><td rowspan="1" colspan="1">Caudal-fin rays</td><td rowspan="1" colspan="1">16</td><td rowspan="1" colspan="1">16 (16–18)</td></tr><tr><td rowspan="1" colspan="1">Gill rakers on first arch</td><td rowspan="1" colspan="1">3 + 8</td><td rowspan="1" colspan="1">(3) + (7–8)</td></tr><tr><td rowspan="1" colspan="1">Lateral line scales</td><td rowspan="1" colspan="1">71</td><td rowspan="1" colspan="1">65–76</td></tr><tr><td rowspan="1" colspan="1">Scales above/below lateral line</td><td rowspan="1" colspan="1">4/9</td><td rowspan="1" colspan="1">(4–5)/(9–10)</td></tr><tr><td rowspan="1" colspan="3">
                      <bold>As % of <abbrev xmlns:xlink="http://www.w3.org/1999/xlink" xlink:title="Standard length" id="ABBRID0EQVAE" xlink:type="simple">SL</abbrev></bold>
                    </td></tr><tr><td rowspan="1" colspan="1">Body depth</td><td rowspan="1" colspan="1">15.8</td><td rowspan="1" colspan="1">14.92–16.83</td></tr><tr><td rowspan="1" colspan="1">Head length</td><td rowspan="1" colspan="1">28.7</td><td rowspan="1" colspan="1">26.35–28.71</td></tr><tr><td rowspan="1" colspan="3">
                      <bold>As % of <abbrev xmlns:xlink="http://www.w3.org/1999/xlink" xlink:title="head length" id="ABBRID0EPWAE" xlink:type="simple">HL</abbrev></bold>
                    </td></tr><tr><td rowspan="1" colspan="1">Eye diameter</td><td rowspan="1" colspan="1">17.07</td><td rowspan="1" colspan="1">15.38–21.95</td></tr><tr><td rowspan="1" colspan="1">Interorbital width</td><td rowspan="1" colspan="1">19.5</td><td rowspan="1" colspan="1">17.24–20.59</td></tr><tr><td rowspan="1" colspan="1">Snout length</td><td rowspan="1" colspan="1">43.9</td><td rowspan="1" colspan="1">37.93–44.19</td></tr><tr><td rowspan="1" colspan="1">Postorbital length (PL)</td><td rowspan="1" colspan="1">46.3</td><td rowspan="1" colspan="1">37.93–50.12</td></tr></tbody></table></table-wrap></tp:treatment-sec><tp:treatment-sec sec-type="description" id="SECID0E2XAE"><title>Description.</title><p>General body features are illustrated in Fig. <xref ref-type="fig" rid="F2">2</xref>, and counts and measurements are provided in Table <xref ref-type="table" rid="T1">1</xref>. The body is elongate, slightly conical at the anterior end, and tubular towards the posterior end. The body depth is 14.9 mm, 16.83% of <abbrev xmlns:xlink="http://www.w3.org/1999/xlink" xlink:title="Standard length" id="ABBRID0EJYAE" xlink:type="simple">SL</abbrev>. The head is large, and its length is 26.3–28.7% of <abbrev xmlns:xlink="http://www.w3.org/1999/xlink" xlink:title="Standard length" id="ABBRID0ENYAE" xlink:type="simple">SL</abbrev>. The snout is long, and its length is 38.2–45.8% of <abbrev xmlns:xlink="http://www.w3.org/1999/xlink" xlink:title="head length" id="ABBRID0ERYAE" xlink:type="simple">HL</abbrev>. The eye is of moderate size, and its diameter is 15.3–17.6% of <abbrev xmlns:xlink="http://www.w3.org/1999/xlink" xlink:title="head length" id="ABBRID0EVYAE" xlink:type="simple">HL</abbrev>. The interorbital region is flat, and its width is 17.9–21.1% of <abbrev xmlns:xlink="http://www.w3.org/1999/xlink" xlink:title="head length" id="ABBRID0EZYAE" xlink:type="simple">HL</abbrev>. The mouth is small, terminal, and the tips of the upper and lower jaws are almost equal in length. Both jaws have a series of very small teeth that which form a broad band that tapers posteriorly into a single row. Gill rakers on the first arch are pointed and relatively large. The caudal peduncle is short; its depth is 77.5–90.1% of the caudal-peduncle length. The body is covered in small to moderate-sized ctenoid scales, while the cheeks are covered in cycloid scales. The lateral line begins above the gill aperture and the anterior portion of the pectoral fin, extending along the dorsal edge to the end of the body.</p><fig id="F2" position="float" orientation="portrait"><object-id xmlns:xlink="http://www.w3.org/1999/xlink" content-type="doi" xlink:type="simple">10.3897/zookeys.1255.162247.figure2</object-id><object-id xmlns:xlink="http://www.w3.org/1999/xlink" content-type="arpha" xlink:type="simple">7FDF8A91-9CB9-5C3F-954B-1903FAE13909</object-id><label>Figure 2.</label><caption><p><italic><tp:taxon-name><tp:taxon-name-part taxon-name-part-type="genus" reg="Sillago">Sillago</tp:taxon-name-part> <tp:taxon-name-part taxon-name-part-type="species" reg="persica">persica</tp:taxon-name-part></tp:taxon-name></italic>, sp. nov., holotype (TAC1245F), 165 mm <abbrev xmlns:xlink="http://www.w3.org/1999/xlink" xlink:title="Standard length" id="ABBRID0EQZAE" xlink:type="simple">SL</abbrev>, Persian Gulf coast, Iran.</p></caption><graphic xmlns:xlink="http://www.w3.org/1999/xlink" xlink:href="zookeys-1255-063_article-162247__-g002.jpg" position="float" orientation="portrait" xlink:type="simple" id="oo_1434646.jpg"><uri content-type="original_file" xlink:type="simple">https://binary.pensoft.net/fig/1434646</uri></graphic></fig><fig id="F3" position="float" orientation="portrait"><object-id xmlns:xlink="http://www.w3.org/1999/xlink" content-type="doi" xlink:type="simple">10.3897/zookeys.1255.162247.figure3</object-id><object-id xmlns:xlink="http://www.w3.org/1999/xlink" content-type="arpha" xlink:type="simple">82B21063-6471-5EBB-9E6D-E71BD9354A92</object-id><label>Figure 3.</label><caption><p>Swim bladders of 13 <italic><tp:taxon-name><tp:taxon-name-part taxon-name-part-type="genus" reg="Sillago">Sillago</tp:taxon-name-part></tp:taxon-name></italic> species with two posterior extensions. Red arrow indicated to five extensions connect the posterior sub-extensions of the anterolateral extensions to the body of swim bladder. A. <italic><tp:taxon-name><tp:taxon-name-part taxon-name-part-type="genus" reg="Sillago">S.</tp:taxon-name-part> <tp:taxon-name-part taxon-name-part-type="species" reg="persica">persica</tp:taxon-name-part></tp:taxon-name></italic> sp. nov.; B. <italic><tp:taxon-name><tp:taxon-name-part taxon-name-part-type="genus" reg="Sillago">S.</tp:taxon-name-part> <tp:taxon-name-part taxon-name-part-type="species" reg="sihama">sihama</tp:taxon-name-part></tp:taxon-name></italic>; C. <italic><tp:taxon-name><tp:taxon-name-part taxon-name-part-type="genus" reg="Sillago">S.</tp:taxon-name-part> <tp:taxon-name-part taxon-name-part-type="species" reg="mengjialensis">mengjialensis</tp:taxon-name-part></tp:taxon-name></italic>; D. <italic><tp:taxon-name><tp:taxon-name-part taxon-name-part-type="genus" reg="Sillago">S.</tp:taxon-name-part> <tp:taxon-name-part taxon-name-part-type="species" reg="muktijoddhai">muktijoddhai</tp:taxon-name-part></tp:taxon-name></italic>; E. <italic><tp:taxon-name><tp:taxon-name-part taxon-name-part-type="genus" reg="Sillago">S.</tp:taxon-name-part> <tp:taxon-name-part taxon-name-part-type="species" reg="shaoi">shaoi</tp:taxon-name-part></tp:taxon-name></italic>; F. <italic><tp:taxon-name><tp:taxon-name-part taxon-name-part-type="genus" reg="Sillago">S.</tp:taxon-name-part> <tp:taxon-name-part taxon-name-part-type="species" reg="nigrofasciata">nigrofasciata</tp:taxon-name-part></tp:taxon-name></italic>; G. <italic><tp:taxon-name><tp:taxon-name-part taxon-name-part-type="genus" reg="Sillago">S.</tp:taxon-name-part> <tp:taxon-name-part taxon-name-part-type="species" reg="indica">indica</tp:taxon-name-part></tp:taxon-name></italic>; H. <italic><tp:taxon-name><tp:taxon-name-part taxon-name-part-type="genus" reg="Sillago">S.</tp:taxon-name-part> <tp:taxon-name-part taxon-name-part-type="species" reg="parvisquamis">parvisquamis</tp:taxon-name-part></tp:taxon-name></italic>; I. <italic><tp:taxon-name><tp:taxon-name-part taxon-name-part-type="genus" reg="Sillago">S.</tp:taxon-name-part> <tp:taxon-name-part taxon-name-part-type="species" reg="intermedius">intermedius</tp:taxon-name-part></tp:taxon-name></italic>; J. <italic><tp:taxon-name><tp:taxon-name-part taxon-name-part-type="genus" reg="Sillago">S.</tp:taxon-name-part> <tp:taxon-name-part taxon-name-part-type="species" reg="caudicula">caudicula</tp:taxon-name-part></tp:taxon-name></italic>; K. <italic><tp:taxon-name><tp:taxon-name-part taxon-name-part-type="genus" reg="Sillago">S.</tp:taxon-name-part> <tp:taxon-name-part taxon-name-part-type="species" reg="suezensis">suezensis</tp:taxon-name-part></tp:taxon-name></italic>; L. <italic><tp:taxon-name><tp:taxon-name-part taxon-name-part-type="genus" reg="Sillago">S.</tp:taxon-name-part> <tp:taxon-name-part taxon-name-part-type="species" reg="sinica">sinica</tp:taxon-name-part></tp:taxon-name></italic>; M. <italic><tp:taxon-name><tp:taxon-name-part taxon-name-part-type="genus" reg="Sillago">S.</tp:taxon-name-part> <tp:taxon-name-part taxon-name-part-type="species" reg="parasihama">parasihama</tp:taxon-name-part></tp:taxon-name></italic> (Sources: <xref ref-type="bibr" rid="B2">Cheng et al. 2021</xref>; <xref ref-type="bibr" rid="B19">Saha et al. 2024</xref>).</p></caption><graphic xmlns:xlink="http://www.w3.org/1999/xlink" xlink:href="zookeys-1255-063_article-162247__-g003.jpg" position="float" orientation="portrait" xlink:type="simple" id="oo_1434647.jpg"><uri content-type="original_file" xlink:type="simple">https://binary.pensoft.net/fig/1434647</uri></graphic></fig><p>The species has two separate dorsal fins, with rays as XI, I+21 (range: 21–22), and the fin membrane has blurry black spots. The anal fin has II, 23 (range: 23–24) rays. The pectoral fin with 15 (15–16) rays. The pelvic fins are separate, wide, and have I+5 rays, approximately triangular and smaller than the pectoral fins. The caudal fin has 16–18 rays.</p><p>Color of fresh specimens: the upper surface of the head is bright brown, while the trunk is also bright brown, transitioning to silver on the abdomen. The body lacks stripes, although the anterior half of the ventral side may exhibit some dark pigmentation. The dorsal fins are hyaline, featuring small dark spots on the fin membrane. The pectoral and pelvic fins are light yellowish hyaline; the anal fin is hyaline and free of dark spots, and the caudal fin is yellowish dusky, with a black margin along the posterior edge.</p><p>Swim bladder: the swim bladder is large and features two anterior extensions that extend forward to the basioccipital, which is positioned above the auditory capsules on both sides. Additionally, it has two posterior tapering extensions that reach into the caudal region without a lacuna between them. Two anterolateral extensions arise from the anterior portion of the swim bladder, each bifurcating into anterior and posterior sub-extensions. The anterior sub-extension consists of a short, simple, blind tubule, while the posterior sub-extensions are kinked, long, and complex at the beginning, becoming simpler and relatively thinner as they extend along the abdominal wall, ultimately terminating at the base of the posterior extensions. Notably, five wide extensions connect to these two sub-extensions, a feature that is not observed in other species within this genus. Furthermore, a single duct-like process originates from the pelvic surface of the swim bladder, extending to the urogenital opening. This duct-like process originates at the junction of the roots of the two posterior extensions, located anterior to the terminus of the swim bladder.</p></tp:treatment-sec><tp:treatment-sec sec-type="distribution" id="SECID0EH6AE"><title>Distribution.</title><p>In this study, specimens of <italic><tp:taxon-name><tp:taxon-name-part taxon-name-part-type="genus" reg="Sillago">S.</tp:taxon-name-part> <tp:taxon-name-part taxon-name-part-type="species" reg="persica">persica</tp:taxon-name-part></tp:taxon-name></italic> were collected from the northern Persian Gulf coast of Iran (Bushehr) (Fig. <xref ref-type="fig" rid="F1">1</xref>). The identified haplotypes formed a monophyletic group alongside the haplotypes of the G5 clade of <italic><tp:taxon-name><tp:taxon-name-part taxon-name-part-type="genus" reg="Sillago">S.</tp:taxon-name-part> <tp:taxon-name-part taxon-name-part-type="species" reg="sihama">sihama</tp:taxon-name-part></tp:taxon-name></italic>, which were collected from the coast of Karachi, Pakistan (<xref ref-type="bibr" rid="B2">Cheng et al. 2021</xref>). Thus, the known distribution of this species extends from the northern coast of the Persian Gulf to the northern coast of the Arabian Sea.</p></tp:treatment-sec><tp:treatment-sec sec-type="comparisons" id="SECID0EMAAG"><title>Comparison.</title><p>According to the subgenera grading system for the genus <italic><tp:taxon-name><tp:taxon-name-part taxon-name-part-type="genus" reg="Sillago">Sillago</tp:taxon-name-part></tp:taxon-name></italic> proposed by <xref ref-type="bibr" rid="B13">McKay (1985)</xref>, <italic><tp:taxon-name><tp:taxon-name-part taxon-name-part-type="genus" reg="Sillago">S.</tp:taxon-name-part> <tp:taxon-name-part taxon-name-part-type="species" reg="persica">persica</tp:taxon-name-part></tp:taxon-name></italic> is classified within the subgenus <tp:taxon-name><tp:taxon-name-part taxon-name-part-type="genus" reg="Sillago">Sillago</tp:taxon-name-part> (<tp:taxon-name-part taxon-name-part-type="subgenus" reg="Sillago">Sillago</tp:taxon-name-part>)</tp:taxon-name> due to the presence of two posterior extensions of the swim bladder. This study validates the recognition of <italic><tp:taxon-name><tp:taxon-name-part taxon-name-part-type="genus" reg="Sillago">S.</tp:taxon-name-part> <tp:taxon-name-part taxon-name-part-type="species" reg="persica">persica</tp:taxon-name-part></tp:taxon-name></italic> as a new species through comparisons with all species in this genus. Distinctions among these species can primarily be made based on the meristic and morphometric characters outlined in Table <xref ref-type="table" rid="T2">2</xref>. The new species is immediately distinguished from others by below several key characters: it has a smaller head than <italic><tp:taxon-name><tp:taxon-name-part taxon-name-part-type="genus" reg="Sillago">S.</tp:taxon-name-part> <tp:taxon-name-part taxon-name-part-type="species" reg="megacephalus">megacephalus</tp:taxon-name-part></tp:taxon-name></italic> (26.35–28.71% <abbrev xmlns:xlink="http://www.w3.org/1999/xlink" xlink:title="Standard length" id="ABBRID0ENCAG" xlink:type="simple">SL</abbrev> vs 33%). It has more branched anal fin rays than <italic><tp:taxon-name><tp:taxon-name-part taxon-name-part-type="genus" reg="Sillago">S.</tp:taxon-name-part> <tp:taxon-name-part taxon-name-part-type="species" reg="parasihama">parasihama</tp:taxon-name-part></tp:taxon-name></italic>, <italic><tp:taxon-name><tp:taxon-name-part taxon-name-part-type="genus" reg="Sillago">S.</tp:taxon-name-part> <tp:taxon-name-part taxon-name-part-type="species" reg="shaoi">shaoi</tp:taxon-name-part></tp:taxon-name></italic>, <italic><tp:taxon-name><tp:taxon-name-part taxon-name-part-type="genus" reg="Sillago">S.</tp:taxon-name-part> <tp:taxon-name-part taxon-name-part-type="species" reg="muktijoddhai">muktijoddhai</tp:taxon-name-part></tp:taxon-name></italic>, <italic><tp:taxon-name><tp:taxon-name-part taxon-name-part-type="genus" reg="Sillago">S.</tp:taxon-name-part> <tp:taxon-name-part taxon-name-part-type="species" reg="nigrofasciata">nigrofasciata</tp:taxon-name-part></tp:taxon-name></italic>, and <italic><tp:taxon-name><tp:taxon-name-part taxon-name-part-type="genus" reg="Sillago">S.</tp:taxon-name-part> <tp:taxon-name-part taxon-name-part-type="species" reg="suezensis">suezensis</tp:taxon-name-part></tp:taxon-name></italic> (23–24 vs 19–21). It has fewer scale rows between the lateral line and dorsal-fin origin than <italic><tp:taxon-name><tp:taxon-name-part taxon-name-part-type="genus" reg="Sillago">S.</tp:taxon-name-part> <tp:taxon-name-part taxon-name-part-type="species" reg="intermedius">intermedius</tp:taxon-name-part></tp:taxon-name></italic> (4–5 vs 6–7) and a smaller head (26.3–28.71% <abbrev xmlns:xlink="http://www.w3.org/1999/xlink" xlink:title="Standard length" id="ABBRID0ETEAG" xlink:type="simple">SL</abbrev> vs 30.0–31.0%). It has fewer lateral line scales than <italic><tp:taxon-name><tp:taxon-name-part taxon-name-part-type="genus" reg="Sillago">S.</tp:taxon-name-part> <tp:taxon-name-part taxon-name-part-type="species" reg="parvisquamis">parvisquamis</tp:taxon-name-part></tp:taxon-name></italic> (65–76 vs 79–84). It has fewer transversal scale rows than <italic><tp:taxon-name><tp:taxon-name-part taxon-name-part-type="genus" reg="Sillago">S.</tp:taxon-name-part> <tp:taxon-name-part taxon-name-part-type="species" reg="parvisquamis">parvisquamis</tp:taxon-name-part></tp:taxon-name></italic> (4–5/8–10 vs 7/11–12). It has fewer a total of vertebrae than <italic><tp:taxon-name><tp:taxon-name-part taxon-name-part-type="genus" reg="Sillago">S.</tp:taxon-name-part> <tp:taxon-name-part taxon-name-part-type="species" reg="shaoi">shaoi</tp:taxon-name-part></tp:taxon-name></italic>, <italic><tp:taxon-name><tp:taxon-name-part taxon-name-part-type="genus" reg="Sillago">S.</tp:taxon-name-part> <tp:taxon-name-part taxon-name-part-type="species" reg="parvisquamis">parvisquamis</tp:taxon-name-part></tp:taxon-name></italic>, <italic><tp:taxon-name><tp:taxon-name-part taxon-name-part-type="genus" reg="Sillago">S.</tp:taxon-name-part> <tp:taxon-name-part taxon-name-part-type="species" reg="caudicula">caudicula</tp:taxon-name-part></tp:taxon-name></italic>, and <italic><tp:taxon-name><tp:taxon-name-part taxon-name-part-type="genus" reg="Sillago">S.</tp:taxon-name-part> <tp:taxon-name-part taxon-name-part-type="species" reg="sinica">sinica</tp:taxon-name-part></tp:taxon-name></italic> (32–34 vs 35–40).</p><table-wrap id="T2" position="float" orientation="portrait"><label>Table 2.</label><caption><p>Comparison of <italic><tp:taxon-name><tp:taxon-name-part taxon-name-part-type="genus" reg="Sillago">Sillago</tp:taxon-name-part> <tp:taxon-name-part taxon-name-part-type="species" reg="persica">persica</tp:taxon-name-part></tp:taxon-name></italic> sp. nov. and 15 other species of <italic><tp:taxon-name><tp:taxon-name-part taxon-name-part-type="genus" reg="Sillago">Sillago</tp:taxon-name-part></tp:taxon-name></italic> with two posterior extensions of the swim bladder. XI, I, 20–22.</p></caption><table id="TID0EBBBG" rules="all"><tbody><tr><th rowspan="1" colspan="1">Species</th><th rowspan="1" colspan="1">Dorsal-fin rays</th><th rowspan="1" colspan="1">Anal-fin rays</th><th rowspan="1" colspan="1">Pectoral-fin rays</th><th rowspan="1" colspan="1">Pelvic-fin rays</th><th rowspan="1" colspan="1">Scales in lateral line</th><th rowspan="1" colspan="1">Scales above/ below lateral line</th><th rowspan="1" colspan="1">Gill rakers first arch</th><th rowspan="1" colspan="1">Vertebrae</th><th rowspan="1" colspan="1"><abbrev xmlns:xlink="http://www.w3.org/1999/xlink" xlink:title="head length" id="ABBRID0EYIAG" xlink:type="simple">HL</abbrev>/<abbrev xmlns:xlink="http://www.w3.org/1999/xlink" xlink:title="Standard length" id="ABBRID0E3IAG" xlink:type="simple">SL</abbrev> (%)</th></tr><tr><td rowspan="1" colspan="1">
                      <italic>
                        <tp:taxon-name><tp:taxon-name-part taxon-name-part-type="genus" reg="Sillago">S.</tp:taxon-name-part> <tp:taxon-name-part taxon-name-part-type="species" reg="persica">persica</tp:taxon-name-part></tp:taxon-name>
                      </italic>
                      <sup>a</sup>
                    </td><td rowspan="1" colspan="1">XI, I, 21–22</td><td rowspan="1" colspan="1">II, 23–24</td><td rowspan="1" colspan="1">15–16</td><td rowspan="1" colspan="1">I + (5–6)</td><td rowspan="1" colspan="1">65–76</td><td rowspan="1" colspan="1">4–5/9–10</td><td rowspan="1" colspan="1">3/7–8</td><td rowspan="1" colspan="1">32–34</td><td rowspan="1" colspan="1">26.35–28.71</td></tr><tr><td rowspan="1" colspan="1">
                      <italic>
                        <tp:taxon-name><tp:taxon-name-part taxon-name-part-type="genus" reg="Sillago">S.</tp:taxon-name-part> <tp:taxon-name-part taxon-name-part-type="species" reg="malabarica">malabarica</tp:taxon-name-part></tp:taxon-name>
                      </italic>
                      <sup>b</sup>
                    </td><td rowspan="1" colspan="1">XI–XII, I, 21–24</td><td rowspan="1" colspan="1">II, 22–24</td><td rowspan="1" colspan="1"/><td rowspan="1" colspan="1"/><td rowspan="1" colspan="1">68–72</td><td rowspan="1" colspan="1">4–5/8–9.5</td><td rowspan="1" colspan="1">3–4/6–8</td><td rowspan="1" colspan="1">34</td><td rowspan="1" colspan="1">25–30.4</td></tr><tr><td rowspan="1" colspan="1">
                      <italic>
                        <tp:taxon-name><tp:taxon-name-part taxon-name-part-type="genus" reg="Sillago">S.</tp:taxon-name-part> <tp:taxon-name-part taxon-name-part-type="species" reg="intermedius">intermedius</tp:taxon-name-part></tp:taxon-name>
                      </italic>
                      <sup>c</sup>
                    </td><td rowspan="1" colspan="1">XI, I, 21–22</td><td rowspan="1" colspan="1">II, 21–22</td><td rowspan="1" colspan="1"/><td rowspan="1" colspan="1"/><td rowspan="1" colspan="1">67–70</td><td rowspan="1" colspan="1">6–7/8–9</td><td rowspan="1" colspan="1">-</td><td rowspan="1" colspan="1">34</td><td rowspan="1" colspan="1">30.0–31.0</td></tr><tr><td rowspan="1" colspan="1">
                      <italic>
                        <tp:taxon-name><tp:taxon-name-part taxon-name-part-type="genus" reg="Sillago">S.</tp:taxon-name-part> <tp:taxon-name-part taxon-name-part-type="species" reg="megacephalus">megacephalus</tp:taxon-name-part></tp:taxon-name>
                      </italic>
                      <sup>c</sup>
                    </td><td rowspan="1" colspan="1">XI, I, 22</td><td rowspan="1" colspan="1">II, 23</td><td rowspan="1" colspan="1"/><td rowspan="1" colspan="1"/><td rowspan="1" colspan="1">70</td><td rowspan="1" colspan="1">5/10–11</td><td rowspan="1" colspan="1">-</td><td rowspan="1" colspan="1">-</td><td rowspan="1" colspan="1">33.0</td></tr><tr><td rowspan="1" colspan="1">
                      <italic>
                        <tp:taxon-name><tp:taxon-name-part taxon-name-part-type="genus" reg="Sillago">S.</tp:taxon-name-part> <tp:taxon-name-part taxon-name-part-type="species" reg="panhwari">panhwari</tp:taxon-name-part></tp:taxon-name>
                      </italic>
                      <sup>d</sup>
                    </td><td rowspan="1" colspan="1">X–XII, I, 20–22</td><td rowspan="1" colspan="1">II, 18–23</td><td rowspan="1" colspan="1"/><td rowspan="1" colspan="1"/><td rowspan="1" colspan="1">69–84</td><td rowspan="1" colspan="1">4–5/7–10</td><td rowspan="1" colspan="1">3–4/7–8</td><td rowspan="1" colspan="1">34</td><td rowspan="1" colspan="1">27.9–35.0</td></tr><tr><td rowspan="1" colspan="1">
                      <italic>
                        <tp:taxon-name><tp:taxon-name-part taxon-name-part-type="genus" reg="Sillago">S.</tp:taxon-name-part> <tp:taxon-name-part taxon-name-part-type="species" reg="shaoi">shaoi</tp:taxon-name-part></tp:taxon-name>
                      </italic>
                      <sup>e</sup>
                    </td><td rowspan="1" colspan="1">XI, I, 20–22</td><td rowspan="1" colspan="1">II, 21–22</td><td rowspan="1" colspan="1">16–18</td><td rowspan="1" colspan="1">I + 5</td><td rowspan="1" colspan="1">70–73</td><td rowspan="1" colspan="1">5–6/10–12</td><td rowspan="1" colspan="1">3–4/5–6</td><td rowspan="1" colspan="1">35</td><td rowspan="1" colspan="1">26.1–31.0</td></tr><tr><td rowspan="1" colspan="1">
                      <italic>
                        <tp:taxon-name><tp:taxon-name-part taxon-name-part-type="genus" reg="Sillago">S.</tp:taxon-name-part> <tp:taxon-name-part taxon-name-part-type="species" reg="parvisquamis">parvisquamis</tp:taxon-name-part></tp:taxon-name>
                      </italic>
                      <sup>c</sup>
                    </td><td rowspan="1" colspan="1">XII–XIII, I, 20–22</td><td rowspan="1" colspan="1">II, 22–24</td><td rowspan="1" colspan="1"/><td rowspan="1" colspan="1"/><td rowspan="1" colspan="1">79–84</td><td rowspan="1" colspan="1">7/11–12</td><td rowspan="1" colspan="1">1–2/7–9</td><td rowspan="1" colspan="1">39–40</td><td rowspan="1" colspan="1">25.9–27.7</td></tr><tr><td rowspan="1" colspan="1">
                      <italic>
                        <tp:taxon-name><tp:taxon-name-part taxon-name-part-type="genus" reg="Sillago">S.</tp:taxon-name-part> <tp:taxon-name-part taxon-name-part-type="species" reg="sihama">sihama</tp:taxon-name-part></tp:taxon-name>
                      </italic>
                      <sup>e</sup>
                    </td><td rowspan="1" colspan="1">XI, I, 20–23</td><td rowspan="1" colspan="1">II, 21–23</td><td rowspan="1" colspan="1"/><td rowspan="1" colspan="1"/><td rowspan="1" colspan="1">68–72</td><td rowspan="1" colspan="1">5–6/10–12</td><td rowspan="1" colspan="1">3/8–9</td><td rowspan="1" colspan="1">34</td><td rowspan="1" colspan="1">24.0–30.0</td></tr><tr><td rowspan="1" colspan="1">
                      <italic>
                        <tp:taxon-name><tp:taxon-name-part taxon-name-part-type="genus" reg="Sillago">S.</tp:taxon-name-part> <tp:taxon-name-part taxon-name-part-type="species" reg="caudicula">caudicula</tp:taxon-name-part></tp:taxon-name>
                      </italic>
                      <sup>f</sup>
                    </td><td rowspan="1" colspan="1">XI, I, 22–23</td><td rowspan="1" colspan="1">II, 23–24</td><td rowspan="1" colspan="1"/><td rowspan="1" colspan="1"/><td rowspan="1" colspan="1">71</td><td rowspan="1" colspan="1">5/11</td><td rowspan="1" colspan="1">4/11</td><td rowspan="1" colspan="1">35–36</td><td rowspan="1" colspan="1">29.0–30.1</td></tr><tr><td rowspan="1" colspan="1">
                      <italic>
                        <tp:taxon-name><tp:taxon-name-part taxon-name-part-type="genus" reg="Sillago">S.</tp:taxon-name-part> <tp:taxon-name-part taxon-name-part-type="species" reg="sinica">sinica</tp:taxon-name-part></tp:taxon-name>
                      </italic>
                      <sup>g</sup>
                    </td><td rowspan="1" colspan="1">X–XI, I, 20–22</td><td rowspan="1" colspan="1">II, 21–23</td><td rowspan="1" colspan="1"/><td rowspan="1" colspan="1"/><td rowspan="1" colspan="1">75–79</td><td rowspan="1" colspan="1">5–6/9–11</td><td rowspan="1" colspan="1">2–4/6–8</td><td rowspan="1" colspan="1">37–39</td><td rowspan="1" colspan="1">24.7–29.8</td></tr><tr><td rowspan="1" colspan="1">
                      <italic>
                        <tp:taxon-name><tp:taxon-name-part taxon-name-part-type="genus" reg="Sillago">S.</tp:taxon-name-part> <tp:taxon-name-part taxon-name-part-type="species" reg="suezensis">suezensis</tp:taxon-name-part></tp:taxon-name>
                      </italic>
                      <sup>h</sup>
                    </td><td rowspan="1" colspan="1">X–XII, I, 19–22</td><td rowspan="1" colspan="1">II, 18–22</td><td rowspan="1" colspan="1"/><td rowspan="1" colspan="1"/><td rowspan="1" colspan="1">63–74</td><td rowspan="1" colspan="1">-</td><td rowspan="1" colspan="1">3–4/8–10</td><td rowspan="1" colspan="1">34</td><td rowspan="1" colspan="1">26.6–27.0</td></tr><tr><td rowspan="1" colspan="1">
                      <italic>
                        <tp:taxon-name><tp:taxon-name-part taxon-name-part-type="genus" reg="Sillago">S.</tp:taxon-name-part> <tp:taxon-name-part taxon-name-part-type="species" reg="indica">indica</tp:taxon-name-part></tp:taxon-name>
                      </italic>
                      <sup>i</sup>
                    </td><td rowspan="1" colspan="1">X–XI, I, 20–22</td><td rowspan="1" colspan="1">II, 21–23</td><td rowspan="1" colspan="1"/><td rowspan="1" colspan="1"/><td rowspan="1" colspan="1">68–71</td><td rowspan="1" colspan="1">5–6/10–12</td><td rowspan="1" colspan="1">3–4/7–8</td><td rowspan="1" colspan="1">33–35</td><td rowspan="1" colspan="1">27.5–32.4</td></tr><tr><td rowspan="1" colspan="1">
                      <italic>
                        <tp:taxon-name><tp:taxon-name-part taxon-name-part-type="genus" reg="Sillago">S.</tp:taxon-name-part> <tp:taxon-name-part taxon-name-part-type="species" reg="muktijoddhai">muktijoddhai</tp:taxon-name-part></tp:taxon-name>
                      </italic>
                      <sup>j</sup>
                    </td><td rowspan="1" colspan="1">X–XI, I, 20–22</td><td rowspan="1" colspan="1">II, 21–23</td><td rowspan="1" colspan="1">15–18</td><td rowspan="1" colspan="1">I + 5</td><td rowspan="1" colspan="1">68–72</td><td rowspan="1" colspan="1">4–6/10–13</td><td rowspan="1" colspan="1">3–5/8–10</td><td rowspan="1" colspan="1">32–35</td><td rowspan="1" colspan="1">21.8–31.3</td></tr><tr><td rowspan="1" colspan="1">
                      <italic>
                        <tp:taxon-name><tp:taxon-name-part taxon-name-part-type="genus" reg="Sillago">S.</tp:taxon-name-part> <tp:taxon-name-part taxon-name-part-type="species" reg="mengjialensis">mengjialensis</tp:taxon-name-part></tp:taxon-name>
                      </italic>
                      <sup>j</sup>
                    </td><td rowspan="1" colspan="1">XI, I, 20–22</td><td rowspan="1" colspan="1">II, 20–23</td><td rowspan="1" colspan="1">15–17</td><td rowspan="1" colspan="1">I + 5</td><td rowspan="1" colspan="1">66–72</td><td rowspan="1" colspan="1">4–5/10–12</td><td rowspan="1" colspan="1">3–4/8–10</td><td rowspan="1" colspan="1">31–35</td><td rowspan="1" colspan="1">25–31.7</td></tr><tr><td rowspan="1" colspan="1">
                      <italic>
                        <tp:taxon-name><tp:taxon-name-part taxon-name-part-type="genus" reg="Sillago">S.</tp:taxon-name-part> <tp:taxon-name-part taxon-name-part-type="species" reg="nigrofasciata">nigrofasciata</tp:taxon-name-part></tp:taxon-name>
                      </italic>
                      <sup>k</sup>
                    </td><td rowspan="1" colspan="1">X–XII, I, 20–22</td><td rowspan="1" colspan="1">II, 20–22</td><td rowspan="1" colspan="1">14–16</td><td rowspan="1" colspan="1">I + 5</td><td rowspan="1" colspan="1">67–75</td><td rowspan="1" colspan="1">4–6/9–12</td><td rowspan="1" colspan="1">2–4/5–8</td><td rowspan="1" colspan="1">34–35</td><td rowspan="1" colspan="1">25.1–30.8</td></tr><tr><td rowspan="1" colspan="1">
                      <italic>
                        <tp:taxon-name><tp:taxon-name-part taxon-name-part-type="genus" reg="Sillago">S.</tp:taxon-name-part> <tp:taxon-name-part taxon-name-part-type="species" reg="parasihama">parasihama</tp:taxon-name-part></tp:taxon-name>
                      </italic>
                      <sup>l</sup>
                    </td><td rowspan="1" colspan="1">XI–XII, I, 18–21</td><td rowspan="1" colspan="1">II, 19–21</td><td rowspan="1" colspan="1">16–17</td><td rowspan="1" colspan="1">I + 5</td><td rowspan="1" colspan="1">65–70</td><td rowspan="1" colspan="1">4–5/8–10</td><td rowspan="1" colspan="1">2–3/5–7</td><td rowspan="1" colspan="1">34</td><td rowspan="1" colspan="1">18.4–29.0</td></tr></tbody></table><table-wrap-foot><fn><p>Notes: a, Тhis study; b, Divya et al. 2021; c, <xref ref-type="bibr" rid="B13">McKay (1985</xref>, <xref ref-type="bibr" rid="B14">1992</xref>); d, <xref ref-type="bibr" rid="B17">Panhwar et al. (2018)</xref>; e, Xiao et al. (2016); f, <xref ref-type="bibr" rid="B9">Kaga et al. (2010)</xref>; g, <xref ref-type="bibr" rid="B3">Gao et al. (2011)</xref>; h, <xref ref-type="bibr" rid="B4">Golani et al. (2014)</xref>; i, <xref ref-type="bibr" rid="B8">Kaga and Ho (2012)</xref>; j, <xref ref-type="bibr" rid="B18">Saha et al. (2022)</xref>; k, <xref ref-type="bibr" rid="B23">Xiao et al. (2021)</xref>; l, <xref ref-type="bibr" rid="B24">Yu et al. (2022)</xref>.</p></fn></table-wrap-foot></table-wrap><p>A comparison of swim bladder characteristics, a key trait for species diagnosis within this family, revealed that the swim bladder of <italic><tp:taxon-name><tp:taxon-name-part taxon-name-part-type="genus" reg="Sillago">S.</tp:taxon-name-part> <tp:taxon-name-part taxon-name-part-type="species" reg="persica">persica</tp:taxon-name-part></tp:taxon-name></italic> is very similar to that of <italic><tp:taxon-name><tp:taxon-name-part taxon-name-part-type="genus" reg="Sillago">S.</tp:taxon-name-part> <tp:taxon-name-part taxon-name-part-type="species" reg="sihama">sihama</tp:taxon-name-part></tp:taxon-name></italic>, <italic><tp:taxon-name><tp:taxon-name-part taxon-name-part-type="genus" reg="Sillago">S.</tp:taxon-name-part> <tp:taxon-name-part taxon-name-part-type="species" reg="nigrofasciata">nigrofasciata</tp:taxon-name-part></tp:taxon-name></italic>, <italic><tp:taxon-name><tp:taxon-name-part taxon-name-part-type="genus" reg="Sillago">S.</tp:taxon-name-part> <tp:taxon-name-part taxon-name-part-type="species" reg="shaoi">shaoi</tp:taxon-name-part></tp:taxon-name></italic>, <italic><tp:taxon-name><tp:taxon-name-part taxon-name-part-type="genus" reg="Sillago">S.</tp:taxon-name-part> <tp:taxon-name-part taxon-name-part-type="species" reg="muktijoddhai">muktijoddhai</tp:taxon-name-part></tp:taxon-name></italic>, and <italic><tp:taxon-name><tp:taxon-name-part taxon-name-part-type="genus" reg="Sillago">S.</tp:taxon-name-part> <tp:taxon-name-part taxon-name-part-type="species" reg="mengjialensis">mengjialensis</tp:taxon-name-part></tp:taxon-name></italic>. However, notable differences exist. In <italic><tp:taxon-name><tp:taxon-name-part taxon-name-part-type="genus" reg="Sillago">S.</tp:taxon-name-part> <tp:taxon-name-part taxon-name-part-type="species" reg="shaoi">shaoi</tp:taxon-name-part></tp:taxon-name></italic> and <italic><tp:taxon-name><tp:taxon-name-part taxon-name-part-type="genus" reg="Sillago">S.</tp:taxon-name-part> <tp:taxon-name-part taxon-name-part-type="species" reg="muktijoddhai">muktijoddhai</tp:taxon-name-part></tp:taxon-name></italic>, the roots of the two posterior extensions are non-adjacent, with a lacuna present between them, whereas in <italic><tp:taxon-name><tp:taxon-name-part taxon-name-part-type="genus" reg="Sillago">S.</tp:taxon-name-part> <tp:taxon-name-part taxon-name-part-type="species" reg="persica">persica</tp:taxon-name-part></tp:taxon-name></italic>, <italic><tp:taxon-name><tp:taxon-name-part taxon-name-part-type="genus" reg="Sillago">S.</tp:taxon-name-part> <tp:taxon-name-part taxon-name-part-type="species" reg="nigrofasciata">nigrofasciata</tp:taxon-name-part></tp:taxon-name></italic>, <italic><tp:taxon-name><tp:taxon-name-part taxon-name-part-type="genus" reg="Sillago">S.</tp:taxon-name-part> <tp:taxon-name-part taxon-name-part-type="species" reg="mengjialensis">mengjialensis</tp:taxon-name-part></tp:taxon-name></italic>, and <italic><tp:taxon-name><tp:taxon-name-part taxon-name-part-type="genus" reg="Sillago">S.</tp:taxon-name-part> <tp:taxon-name-part taxon-name-part-type="species" reg="sihama">sihama</tp:taxon-name-part></tp:taxon-name></italic>, the roots of the two posterior extensions are adjacent and lack a lacuna. Furthermore, the posterior sub-extension of the anterolateral extensions in <italic><tp:taxon-name><tp:taxon-name-part taxon-name-part-type="genus" reg="Sillago">S.</tp:taxon-name-part> <tp:taxon-name-part taxon-name-part-type="species" reg="persica">persica</tp:taxon-name-part></tp:taxon-name></italic> is distinctive, characterized by a complex structure at its beginning, where five wide extensions connect to these two sub-extensions, a feature not observed in <italic><tp:taxon-name><tp:taxon-name-part taxon-name-part-type="genus" reg="Sillago">S.</tp:taxon-name-part> <tp:taxon-name-part taxon-name-part-type="species" reg="nigrofasciata">nigrofasciata</tp:taxon-name-part></tp:taxon-name></italic>, <italic><tp:taxon-name><tp:taxon-name-part taxon-name-part-type="genus" reg="Sillago">S.</tp:taxon-name-part> <tp:taxon-name-part taxon-name-part-type="species" reg="mengjialensis">mengjialensis</tp:taxon-name-part></tp:taxon-name></italic>, and <italic><tp:taxon-name><tp:taxon-name-part taxon-name-part-type="genus" reg="Sillago">S.</tp:taxon-name-part> <tp:taxon-name-part taxon-name-part-type="species" reg="sihama">sihama.</tp:taxon-name-part></tp:taxon-name></italic> Additionally, the origin of the duct-like process in <italic><tp:taxon-name><tp:taxon-name-part taxon-name-part-type="genus" reg="Sillago">S.</tp:taxon-name-part> <tp:taxon-name-part taxon-name-part-type="species" reg="persica">persica</tp:taxon-name-part></tp:taxon-name></italic> differs from that in <italic><tp:taxon-name><tp:taxon-name-part taxon-name-part-type="genus" reg="Sillago">S.</tp:taxon-name-part> <tp:taxon-name-part taxon-name-part-type="species" reg="parasihama">parasihama</tp:taxon-name-part></tp:taxon-name></italic> and <italic><tp:taxon-name><tp:taxon-name-part taxon-name-part-type="genus" reg="Sillago">S.</tp:taxon-name-part> <tp:taxon-name-part taxon-name-part-type="species" reg="indica">indica</tp:taxon-name-part></tp:taxon-name></italic>. In <italic><tp:taxon-name><tp:taxon-name-part taxon-name-part-type="genus" reg="Sillago">S.</tp:taxon-name-part> <tp:taxon-name-part taxon-name-part-type="species" reg="persica">persica</tp:taxon-name-part></tp:taxon-name></italic>, the duct-like process originates anterior to the terminus of the swim bladder and before the junction of the roots of the two posterior extensions. In contrast, the duct-like process in <italic><tp:taxon-name><tp:taxon-name-part taxon-name-part-type="genus" reg="Sillago">S.</tp:taxon-name-part> <tp:taxon-name-part taxon-name-part-type="species" reg="parasihama">parasihama</tp:taxon-name-part></tp:taxon-name></italic> and <italic><tp:taxon-name><tp:taxon-name-part taxon-name-part-type="genus" reg="Sillago">S.</tp:taxon-name-part> <tp:taxon-name-part taxon-name-part-type="species" reg="indica">indica</tp:taxon-name-part></tp:taxon-name></italic> originates at the terminus of the swim bladder and arises at the junction of the roots of the two posterior extensions.</p><p>Furthermore, among the 12 known species of <italic><tp:taxon-name><tp:taxon-name-part taxon-name-part-type="genus" reg="Sillago">Sillago</tp:taxon-name-part></tp:taxon-name></italic> with two posterior extensions, <italic><tp:taxon-name><tp:taxon-name-part taxon-name-part-type="genus" reg="Sillago">S.</tp:taxon-name-part> <tp:taxon-name-part taxon-name-part-type="species" reg="persica">persica</tp:taxon-name-part></tp:taxon-name></italic> can be easily distinguished from <italic><tp:taxon-name><tp:taxon-name-part taxon-name-part-type="genus" reg="Sillago">S.</tp:taxon-name-part> <tp:taxon-name-part taxon-name-part-type="species" reg="caudicula">caudicula</tp:taxon-name-part></tp:taxon-name></italic> and <italic><tp:taxon-name><tp:taxon-name-part taxon-name-part-type="genus" reg="Sillago">S.</tp:taxon-name-part> <tp:taxon-name-part taxon-name-part-type="species" reg="intermedius">intermedius</tp:taxon-name-part></tp:taxon-name></italic> based on body coloration, as both <italic><tp:taxon-name><tp:taxon-name-part taxon-name-part-type="genus" reg="Sillago">S.</tp:taxon-name-part> <tp:taxon-name-part taxon-name-part-type="species" reg="intermedius">intermedius</tp:taxon-name-part></tp:taxon-name></italic> and <italic><tp:taxon-name><tp:taxon-name-part taxon-name-part-type="genus" reg="Sillago">S.</tp:taxon-name-part> <tp:taxon-name-part taxon-name-part-type="species" reg="caudicula">caudicula</tp:taxon-name-part></tp:taxon-name></italic> exhibit dusky black spots on their bodies. It can also be differentiated from <italic><tp:taxon-name><tp:taxon-name-part taxon-name-part-type="genus" reg="Sillago">S.</tp:taxon-name-part> <tp:taxon-name-part taxon-name-part-type="species" reg="parvisquamis">parvisquamis</tp:taxon-name-part></tp:taxon-name></italic> and <italic><tp:taxon-name><tp:taxon-name-part taxon-name-part-type="genus" reg="Sillago">S.</tp:taxon-name-part> <tp:taxon-name-part taxon-name-part-type="species" reg="sinica">sinica</tp:taxon-name-part></tp:taxon-name></italic> by the presence of dusky spots on the second dorsal-fin membranes, which show five or six rows in <italic><tp:taxon-name><tp:taxon-name-part taxon-name-part-type="genus" reg="Sillago">S.</tp:taxon-name-part> <tp:taxon-name-part taxon-name-part-type="species" reg="parvisquamis">parvisquamis</tp:taxon-name-part></tp:taxon-name></italic> and three or four rows in <italic><tp:taxon-name><tp:taxon-name-part taxon-name-part-type="genus" reg="Sillago">S.</tp:taxon-name-part> <tp:taxon-name-part taxon-name-part-type="species" reg="sinica">sinica.</tp:taxon-name-part></tp:taxon-name></italic> Additionally, <italic><tp:taxon-name><tp:taxon-name-part taxon-name-part-type="genus" reg="Sillago">S.</tp:taxon-name-part> <tp:taxon-name-part taxon-name-part-type="species" reg="persica">persica</tp:taxon-name-part></tp:taxon-name></italic> can be empirically distinguished from <italic><tp:taxon-name><tp:taxon-name-part taxon-name-part-type="genus" reg="Sillago">S.</tp:taxon-name-part> <tp:taxon-name-part taxon-name-part-type="species" reg="nigrofasciata">nigrofasciata</tp:taxon-name-part></tp:taxon-name></italic>, <italic><tp:taxon-name><tp:taxon-name-part taxon-name-part-type="genus" reg="Sillago">S.</tp:taxon-name-part> <tp:taxon-name-part taxon-name-part-type="species" reg="indica">indica</tp:taxon-name-part></tp:taxon-name></italic>, and <italic><tp:taxon-name><tp:taxon-name-part taxon-name-part-type="genus" reg="Sillago">S.</tp:taxon-name-part> <tp:taxon-name-part taxon-name-part-type="species" reg="shaoi">shaoi</tp:taxon-name-part></tp:taxon-name></italic> by the coloration of the anal fin: <italic><tp:taxon-name><tp:taxon-name-part taxon-name-part-type="genus" reg="Sillago">S.</tp:taxon-name-part> <tp:taxon-name-part taxon-name-part-type="species" reg="persica">persica</tp:taxon-name-part></tp:taxon-name></italic> has a hyaline anal fin without black spots, whereas <italic><tp:taxon-name><tp:taxon-name-part taxon-name-part-type="genus" reg="Sillago">S.</tp:taxon-name-part> <tp:taxon-name-part taxon-name-part-type="species" reg="nigrofasciata">nigrofasciata</tp:taxon-name-part></tp:taxon-name></italic> typically has a yellowish anal fin with sparse black spots, and <italic><tp:taxon-name><tp:taxon-name-part taxon-name-part-type="genus" reg="Sillago">S.</tp:taxon-name-part> <tp:taxon-name-part taxon-name-part-type="species" reg="indica">indica</tp:taxon-name-part></tp:taxon-name></italic> and <italic><tp:taxon-name><tp:taxon-name-part taxon-name-part-type="genus" reg="Sillago">S.</tp:taxon-name-part> <tp:taxon-name-part taxon-name-part-type="species" reg="shaoi">shaoi</tp:taxon-name-part></tp:taxon-name></italic> have yellowish-brown anal fins with black dots on the interradial membranes. Moreover, <italic><tp:taxon-name><tp:taxon-name-part taxon-name-part-type="genus" reg="Sillago">S.</tp:taxon-name-part> <tp:taxon-name-part taxon-name-part-type="species" reg="indica">indica</tp:taxon-name-part></tp:taxon-name></italic>, <italic><tp:taxon-name><tp:taxon-name-part taxon-name-part-type="genus" reg="Sillago">S.</tp:taxon-name-part> <tp:taxon-name-part taxon-name-part-type="species" reg="suezensis">suezensis</tp:taxon-name-part></tp:taxon-name></italic>, and <italic><tp:taxon-name><tp:taxon-name-part taxon-name-part-type="genus" reg="Sillago">S.</tp:taxon-name-part> <tp:taxon-name-part taxon-name-part-type="species" reg="panhwari">panhwari</tp:taxon-name-part></tp:taxon-name></italic> possess a faint midlateral stripe on their bodies, which is not present in <italic><tp:taxon-name><tp:taxon-name-part taxon-name-part-type="genus" reg="Sillago">S.</tp:taxon-name-part> <tp:taxon-name-part taxon-name-part-type="species" reg="persica">persica</tp:taxon-name-part></tp:taxon-name></italic>.</p></tp:treatment-sec><tp:treatment-sec sec-type="Genetic analysis of the COI gene" id="SECID0EAQBG"><title>Genetic analysis of the <abbrev xmlns:xlink="http://www.w3.org/1999/xlink" xlink:title="mitochondrial cytochrome c oxidase subunit I" id="ABBRID0EFQBG" xlink:type="simple">COI</abbrev> gene.</title><p>Sixrty-three sequences from <italic><tp:taxon-name><tp:taxon-name-part taxon-name-part-type="genus" reg="Sillago">Sillago</tp:taxon-name-part></tp:taxon-name></italic> species were utilized in the genetic analysis. The genetic distances among sillaginid species ranged from 0.05 to 0.26 <abbrev xmlns:xlink="http://www.w3.org/1999/xlink" xlink:title="Kimura 2-parameter" id="ABBRID0ESQBG" xlink:type="simple">K2P</abbrev>, while the genetic divergences within known species were between 0.00 and 0.01 <abbrev xmlns:xlink="http://www.w3.org/1999/xlink" xlink:title="Kimura 2-parameter" id="ABBRID0EWQBG" xlink:type="simple">K2P</abbrev>. The genetic distance between <italic><tp:taxon-name><tp:taxon-name-part taxon-name-part-type="genus" reg="Sillago">S.</tp:taxon-name-part> <tp:taxon-name-part taxon-name-part-type="species" reg="persica">persica</tp:taxon-name-part></tp:taxon-name></italic> and other recognized <italic><tp:taxon-name><tp:taxon-name-part taxon-name-part-type="genus" reg="Sillago">Sillago</tp:taxon-name-part></tp:taxon-name></italic> species varied from 0.18 to 0.024 <abbrev xmlns:xlink="http://www.w3.org/1999/xlink" xlink:title="Kimura 2-parameter" id="ABBRID0EMRBG" xlink:type="simple">K2P</abbrev>. In comparison with the previous eight clades of the <italic><tp:taxon-name><tp:taxon-name-part taxon-name-part-type="genus" reg="Sillago">S.</tp:taxon-name-part> <tp:taxon-name-part taxon-name-part-type="species" reg="sihama">sihama</tp:taxon-name-part></tp:taxon-name></italic> complex, the genetic distance to clade G5 was 0.01, while distances to the other eight clades were 0.18–0.20 (Table <xref ref-type="table" rid="T3">3</xref>; Suppl. material <xref ref-type="supplementary-material" rid="S1">1</xref>). The Bayesian and maximum-likelihood phylogenetic tree based on <abbrev xmlns:xlink="http://www.w3.org/1999/xlink" xlink:title="mitochondrial cytochrome c oxidase subunit I" id="ABBRID0EDSBG" xlink:type="simple">COI</abbrev> gene sequences (Fig. <xref ref-type="fig" rid="F4">4</xref>) indicated that the three haplotypes of <italic><tp:taxon-name><tp:taxon-name-part taxon-name-part-type="genus" reg="Sillago">S.</tp:taxon-name-part> <tp:taxon-name-part taxon-name-part-type="species" reg="persica">persica</tp:taxon-name-part></tp:taxon-name></italic> and five haplotypes from the <italic><tp:taxon-name><tp:taxon-name-part taxon-name-part-type="genus" reg="Sillago">S.</tp:taxon-name-part> <tp:taxon-name-part taxon-name-part-type="species" reg="sihama">sihama</tp:taxon-name-part></tp:taxon-name></italic> clade G5 (<ext-link xmlns:xlink="http://www.w3.org/1999/xlink" ext-link-type="gen" xlink:href="MF571946" xlink:type="simple">MF571946</ext-link>; <xref ref-type="bibr" rid="B2">Cheng et al. 2021</xref>) formed a monophyletic group. This clade is positioned as a sister group to a clade consisting of three haplotypes of <italic><tp:taxon-name><tp:taxon-name-part taxon-name-part-type="genus" reg="Sillago">S.</tp:taxon-name-part> <tp:taxon-name-part taxon-name-part-type="species" reg="indica">indica</tp:taxon-name-part></tp:taxon-name></italic> and one haplotype of <italic><tp:taxon-name><tp:taxon-name-part taxon-name-part-type="genus" reg="Sillago">S.</tp:taxon-name-part> <tp:taxon-name-part taxon-name-part-type="species" reg="suezensis">suezensis.</tp:taxon-name-part></tp:taxon-name></italic> Additionally, the three haplotypes from specimens identified as <italic><tp:taxon-name><tp:taxon-name-part taxon-name-part-type="genus" reg="Sillago">S.</tp:taxon-name-part> <tp:taxon-name-part taxon-name-part-type="species" reg="sihama">sihama</tp:taxon-name-part></tp:taxon-name></italic> in this study (<ext-link xmlns:xlink="http://www.w3.org/1999/xlink" ext-link-type="gen" xlink:href="PV523932" xlink:type="simple">PV523932</ext-link>–<ext-link xmlns:xlink="http://www.w3.org/1999/xlink" ext-link-type="gen" xlink:href="PV523934" xlink:type="simple">PV523934</ext-link>) clustered in a monophyletic group with those from <italic><tp:taxon-name><tp:taxon-name-part taxon-name-part-type="genus" reg="Sillago">S.</tp:taxon-name-part> <tp:taxon-name-part taxon-name-part-type="species" reg="sihama">sihama</tp:taxon-name-part></tp:taxon-name></italic> clade G1 (<xref ref-type="bibr" rid="B2">Cheng et al. 2021</xref>). The results from three species delimitation models (<abbrev xmlns:xlink="http://www.w3.org/1999/xlink" xlink:title="Assemble Species by Automatic Partitioning" id="ABBRID0EEVBG" xlink:type="simple">ASAP</abbrev>, <abbrev xmlns:xlink="http://www.w3.org/1999/xlink" xlink:title="Automatic Barcode Gap Discovery" id="ABBRID0EIVBG" xlink:type="simple">ABGD</abbrev>, and <abbrev xmlns:xlink="http://www.w3.org/1999/xlink" xlink:title="Bayesian Poisson Tree Process" id="ABBRID0EMVBG" xlink:type="simple">bPTP</abbrev>) further support the classification of <italic><tp:taxon-name><tp:taxon-name-part taxon-name-part-type="genus" reg="Sillago">S.</tp:taxon-name-part> <tp:taxon-name-part taxon-name-part-type="species" reg="persica">persica</tp:taxon-name-part></tp:taxon-name></italic> haplotypes as a distinct species.</p><fig id="F4" position="float" orientation="portrait"><object-id xmlns:xlink="http://www.w3.org/1999/xlink" content-type="doi" xlink:type="simple">10.3897/zookeys.1255.162247.figure4</object-id><object-id xmlns:xlink="http://www.w3.org/1999/xlink" content-type="arpha" xlink:type="simple">1DB6F7AD-2F01-572C-BD33-F1C33EC8B667</object-id><label>Figure 4.</label><caption><p>Phylogeny recovered using the maximum-likelihood (<abbrev xmlns:xlink="http://www.w3.org/1999/xlink" xlink:title="maximum-likelihood" id="ABBRID0EDWBG" xlink:type="simple">ML</abbrev>) and Bayesian-inference (<abbrev xmlns:xlink="http://www.w3.org/1999/xlink" xlink:title="Bayesian-inference" id="ABBRID0EHWBG" xlink:type="simple">BI</abbrev>) analyses of the <abbrev xmlns:xlink="http://www.w3.org/1999/xlink" xlink:title="mitochondrial cytochrome c oxidase subunit I" id="ABBRID0ELWBG" xlink:type="simple">COI</abbrev> dataset. The black circles indicate congruent nodes with <abbrev xmlns:xlink="http://www.w3.org/1999/xlink" xlink:title="maximum-likelihood" id="ABBRID0EPWBG" xlink:type="simple">ML</abbrev> and <abbrev xmlns:xlink="http://www.w3.org/1999/xlink" xlink:title="Bayesian-inference" id="ABBRID0ETWBG" xlink:type="simple">BI</abbrev> analyses. UltraFast Bootstrap support and posterior probabilities are written above congruent branches. Three species delimitation methods are represented by black (<abbrev xmlns:xlink="http://www.w3.org/1999/xlink" xlink:title="Assemble Species by Automatic Partitioning" id="ABBRID0EXWBG" xlink:type="simple">ASAP</abbrev>), green (<abbrev xmlns:xlink="http://www.w3.org/1999/xlink" xlink:title="Automatic Barcode Gap Discovery" id="ABBRID0E2WBG" xlink:type="simple">ABGD</abbrev>), and red (<abbrev xmlns:xlink="http://www.w3.org/1999/xlink" xlink:title="Bayesian Poisson Tree Process" id="ABBRID0E6WBG" xlink:type="simple">bPTP</abbrev>). The numbers in parentheses indicate the number of sequences that were collapsed.</p></caption><graphic xmlns:xlink="http://www.w3.org/1999/xlink" xlink:href="zookeys-1255-063_article-162247__-g004.jpg" position="float" orientation="portrait" xlink:type="simple" id="oo_1434648.jpg"><uri content-type="original_file" xlink:type="simple">https://binary.pensoft.net/fig/1434648</uri></graphic></fig><table-wrap id="T3" position="float" orientation="portrait"><label>Table 3.</label><caption><p>Genetic distances (<abbrev xmlns:xlink="http://www.w3.org/1999/xlink" xlink:title="Kimura 2-parameter" id="ABBRID0ERXBG" xlink:type="simple">K2P</abbrev>) among and within haplotypes of five sillanigid species in the Persian Gulf and the Oman Sea area, haplotypes of eight clades of <italic><tp:taxon-name><tp:taxon-name-part taxon-name-part-type="genus" reg="Sillago">Sillago</tp:taxon-name-part> <tp:taxon-name-part taxon-name-part-type="species" reg="sihma">sihma</tp:taxon-name-part></tp:taxon-name></italic> (G1–G8 reported by <xref ref-type="bibr" rid="B2">Cheng et al. 2021</xref>), and the haplotypes of <italic><tp:taxon-name><tp:taxon-name-part taxon-name-part-type="genus" reg="Sillago">Sillago</tp:taxon-name-part> <tp:taxon-name-part taxon-name-part-type="species" reg="persica">persica</tp:taxon-name-part></tp:taxon-name></italic> in the present study (<ext-link xmlns:xlink="http://www.w3.org/1999/xlink" ext-link-type="gen" xlink:href="PV524007" xlink:type="simple">PV524007</ext-link>–<ext-link xmlns:xlink="http://www.w3.org/1999/xlink" ext-link-type="gen" xlink:href="PV524009" xlink:type="simple">PV524009</ext-link>).</p></caption><table id="TID0E21BG" rules="all"><tbody><tr><th rowspan="1" colspan="1">Species</th><th rowspan="1" colspan="1">1</th><th rowspan="1" colspan="1">2</th><th rowspan="1" colspan="1">3</th><th rowspan="1" colspan="1">4</th><th rowspan="1" colspan="1">5</th><th rowspan="1" colspan="1">6</th><th rowspan="1" colspan="1">7</th><th rowspan="1" colspan="1">8</th><th rowspan="1" colspan="1">9</th><th rowspan="1" colspan="1">10</th><th rowspan="1" colspan="1">11</th><th rowspan="1" colspan="1">12</th><th rowspan="1" colspan="1">13</th><th rowspan="1" colspan="1">14</th></tr><tr><td rowspan="1" colspan="1">
                      <bold>1</bold>
                      <italic>
                        <tp:taxon-name><tp:taxon-name-part taxon-name-part-type="genus" reg="Sillago">S.</tp:taxon-name-part> <tp:taxon-name-part taxon-name-part-type="species" reg="persica">persica</tp:taxon-name-part></tp:taxon-name>
                      </italic>
                    </td><td rowspan="1" colspan="1">
                      <bold>0.01</bold>
                    </td><td rowspan="1" colspan="1"/><td rowspan="1" colspan="1"/><td rowspan="1" colspan="1"/><td rowspan="1" colspan="1"/><td rowspan="1" colspan="1"/><td rowspan="1" colspan="1"/><td rowspan="1" colspan="1"/><td rowspan="1" colspan="1"/><td rowspan="1" colspan="1"/><td rowspan="1" colspan="1"/><td rowspan="1" colspan="1"/><td rowspan="1" colspan="1"/><td rowspan="1" colspan="1"/></tr><tr><td rowspan="1" colspan="1">
                      <bold>2</bold>
                      <italic>
                        <tp:taxon-name><tp:taxon-name-part taxon-name-part-type="genus" reg="Sillago">S.</tp:taxon-name-part> <tp:taxon-name-part taxon-name-part-type="species" reg="arabica">arabica</tp:taxon-name-part></tp:taxon-name>
                      </italic>
                    </td><td rowspan="1" colspan="1">0.19</td><td rowspan="1" colspan="1">
                      <bold>0.00</bold>
                    </td><td rowspan="1" colspan="1"/><td rowspan="1" colspan="1"/><td rowspan="1" colspan="1"/><td rowspan="1" colspan="1"/><td rowspan="1" colspan="1"/><td rowspan="1" colspan="1"/><td rowspan="1" colspan="1"/><td rowspan="1" colspan="1"/><td rowspan="1" colspan="1"/><td rowspan="1" colspan="1"/><td rowspan="1" colspan="1"/><td rowspan="1" colspan="1"/></tr><tr><td rowspan="1" colspan="1">
                      <bold>3</bold>
                      <italic>
                        <tp:taxon-name><tp:taxon-name-part taxon-name-part-type="genus" reg="Sillago">S.</tp:taxon-name-part> <tp:taxon-name-part taxon-name-part-type="species" reg="attenuata">attenuata</tp:taxon-name-part></tp:taxon-name>
                      </italic>
                    </td><td rowspan="1" colspan="1">0.23</td><td rowspan="1" colspan="1">0.19</td><td rowspan="1" colspan="1">
                      <bold>0.01</bold>
                    </td><td rowspan="1" colspan="1"/><td rowspan="1" colspan="1"/><td rowspan="1" colspan="1"/><td rowspan="1" colspan="1"/><td rowspan="1" colspan="1"/><td rowspan="1" colspan="1"/><td rowspan="1" colspan="1"/><td rowspan="1" colspan="1"/><td rowspan="1" colspan="1"/><td rowspan="1" colspan="1"/><td rowspan="1" colspan="1"/></tr><tr><td rowspan="1" colspan="1">
                      <bold>4</bold>
                      <italic>
                        <tp:taxon-name><tp:taxon-name-part taxon-name-part-type="genus" reg="Sillago">S.</tp:taxon-name-part> <tp:taxon-name-part taxon-name-part-type="species" reg="indica">indica</tp:taxon-name-part></tp:taxon-name>
                      </italic>
                    </td><td rowspan="1" colspan="1">0.21</td><td rowspan="1" colspan="1">0.21</td><td rowspan="1" colspan="1">0.23</td><td rowspan="1" colspan="1">
                      <bold>0.00</bold>
                    </td><td rowspan="1" colspan="1"/><td rowspan="1" colspan="1"/><td rowspan="1" colspan="1"/><td rowspan="1" colspan="1"/><td rowspan="1" colspan="1"/><td rowspan="1" colspan="1"/><td rowspan="1" colspan="1"/><td rowspan="1" colspan="1"/><td rowspan="1" colspan="1"/><td rowspan="1" colspan="1"/></tr><tr><td rowspan="1" colspan="1">
                      <bold>5</bold>
                      <italic>
                        <tp:taxon-name><tp:taxon-name-part taxon-name-part-type="genus" reg="Sillago">S.</tp:taxon-name-part> <tp:taxon-name-part taxon-name-part-type="species" reg="panhwari">panhwari</tp:taxon-name-part></tp:taxon-name>
                      </italic>
                    </td><td rowspan="1" colspan="1">0.24</td><td rowspan="1" colspan="1">0.22</td><td rowspan="1" colspan="1">0.22</td><td rowspan="1" colspan="1">0.21</td><td rowspan="1" colspan="1">
                      <bold>0.00</bold>
                    </td><td rowspan="1" colspan="1"/><td rowspan="1" colspan="1"/><td rowspan="1" colspan="1"/><td rowspan="1" colspan="1"/><td rowspan="1" colspan="1"/><td rowspan="1" colspan="1"/><td rowspan="1" colspan="1"/><td rowspan="1" colspan="1"/><td rowspan="1" colspan="1"/></tr><tr><td rowspan="1" colspan="1"><bold>6</bold><italic><tp:taxon-name><tp:taxon-name-part taxon-name-part-type="genus" reg="Sillago">S.</tp:taxon-name-part> <tp:taxon-name-part taxon-name-part-type="species" reg="sihama">sihama</tp:taxon-name-part></tp:taxon-name></italic>-G1</td><td rowspan="1" colspan="1">0.20</td><td rowspan="1" colspan="1">0.21</td><td rowspan="1" colspan="1">0.22</td><td rowspan="1" colspan="1">0.18</td><td rowspan="1" colspan="1">0.20</td><td rowspan="1" colspan="1">
                      <bold>0.00</bold>
                    </td><td rowspan="1" colspan="1"/><td rowspan="1" colspan="1"/><td rowspan="1" colspan="1"/><td rowspan="1" colspan="1"/><td rowspan="1" colspan="1"/><td rowspan="1" colspan="1"/><td rowspan="1" colspan="1"/><td rowspan="1" colspan="1"/></tr><tr><td rowspan="1" colspan="1"><bold>7</bold><italic><tp:taxon-name><tp:taxon-name-part taxon-name-part-type="genus" reg="Sillago">S.</tp:taxon-name-part> <tp:taxon-name-part taxon-name-part-type="species" reg="sihama">sihama</tp:taxon-name-part></tp:taxon-name></italic>-G2</td><td rowspan="1" colspan="1">0.19</td><td rowspan="1" colspan="1">0.19</td><td rowspan="1" colspan="1">0.21</td><td rowspan="1" colspan="1">0.18</td><td rowspan="1" colspan="1">0.21</td><td rowspan="1" colspan="1">0.05</td><td rowspan="1" colspan="1">
                      <bold>n/c</bold>
                    </td><td rowspan="1" colspan="1"/><td rowspan="1" colspan="1"/><td rowspan="1" colspan="1"/><td rowspan="1" colspan="1"/><td rowspan="1" colspan="1"/><td rowspan="1" colspan="1"/><td rowspan="1" colspan="1"/></tr><tr><td rowspan="1" colspan="1"><bold>8</bold><italic><tp:taxon-name><tp:taxon-name-part taxon-name-part-type="genus" reg="Sillago">S.</tp:taxon-name-part> <tp:taxon-name-part taxon-name-part-type="species" reg="sihama">sihama</tp:taxon-name-part></tp:taxon-name></italic>-G3</td><td rowspan="1" colspan="1">0.19</td><td rowspan="1" colspan="1">0.21</td><td rowspan="1" colspan="1">0.22</td><td rowspan="1" colspan="1">0.17</td><td rowspan="1" colspan="1">0.21</td><td rowspan="1" colspan="1">0.04</td><td rowspan="1" colspan="1">0.04</td><td rowspan="1" colspan="1">
                      <bold>0.00</bold>
                    </td><td rowspan="1" colspan="1"/><td rowspan="1" colspan="1"/><td rowspan="1" colspan="1"/><td rowspan="1" colspan="1"/><td rowspan="1" colspan="1"/><td rowspan="1" colspan="1"/></tr><tr><td rowspan="1" colspan="1"><bold>9</bold><italic><tp:taxon-name><tp:taxon-name-part taxon-name-part-type="genus" reg="Sillago">S.</tp:taxon-name-part> <tp:taxon-name-part taxon-name-part-type="species" reg="sihama">sihama</tp:taxon-name-part></tp:taxon-name></italic>-G4</td><td rowspan="1" colspan="1">0.19</td><td rowspan="1" colspan="1">0.20</td><td rowspan="1" colspan="1">0.21</td><td rowspan="1" colspan="1">0.16</td><td rowspan="1" colspan="1">0.20</td><td rowspan="1" colspan="1">0.03</td><td rowspan="1" colspan="1">0.04</td><td rowspan="1" colspan="1">0.02</td><td rowspan="1" colspan="1">
                      <bold>n/c</bold>
                    </td><td rowspan="1" colspan="1"/><td rowspan="1" colspan="1"/><td rowspan="1" colspan="1"/><td rowspan="1" colspan="1"/><td rowspan="1" colspan="1"/></tr><tr><td rowspan="1" colspan="1"><bold>10</bold><italic><tp:taxon-name><tp:taxon-name-part taxon-name-part-type="genus" reg="Sillago">S.</tp:taxon-name-part> <tp:taxon-name-part taxon-name-part-type="species" reg="sihama">sihama</tp:taxon-name-part></tp:taxon-name></italic>-G5</td><td rowspan="1" colspan="1">0.01</td><td rowspan="1" colspan="1">0.19</td><td rowspan="1" colspan="1">0.23</td><td rowspan="1" colspan="1">0.19</td><td rowspan="1" colspan="1">0.23</td><td rowspan="1" colspan="1">0.20</td><td rowspan="1" colspan="1">0.19</td><td rowspan="1" colspan="1">0.19</td><td rowspan="1" colspan="1">0.19</td><td rowspan="1" colspan="1">
                      <bold>0.00</bold>
                    </td><td rowspan="1" colspan="1"/><td rowspan="1" colspan="1"/><td rowspan="1" colspan="1"/><td rowspan="1" colspan="1"/></tr><tr><td rowspan="1" colspan="1"><bold>11</bold><italic><tp:taxon-name><tp:taxon-name-part taxon-name-part-type="genus" reg="Sillago">S.</tp:taxon-name-part> <tp:taxon-name-part taxon-name-part-type="species" reg="sihama">sihama</tp:taxon-name-part></tp:taxon-name></italic>-G6</td><td rowspan="1" colspan="1">0.19</td><td rowspan="1" colspan="1">0.18</td><td rowspan="1" colspan="1">0.21</td><td rowspan="1" colspan="1">0.21</td><td rowspan="1" colspan="1">0.18</td><td rowspan="1" colspan="1">0.18</td><td rowspan="1" colspan="1">0.17</td><td rowspan="1" colspan="1">0.18</td><td rowspan="1" colspan="1">0.18</td><td rowspan="1" colspan="1">0.19</td><td rowspan="1" colspan="1">
                      <bold>0.00</bold>
                    </td><td rowspan="1" colspan="1"/><td rowspan="1" colspan="1"/><td rowspan="1" colspan="1"/></tr><tr><td rowspan="1" colspan="1"><bold>12</bold><italic><tp:taxon-name><tp:taxon-name-part taxon-name-part-type="genus" reg="Sillago">S.</tp:taxon-name-part> <tp:taxon-name-part taxon-name-part-type="species" reg="sihama">sihama</tp:taxon-name-part></tp:taxon-name></italic>-G7</td><td rowspan="1" colspan="1">0.18</td><td rowspan="1" colspan="1">0.17</td><td rowspan="1" colspan="1">019</td><td rowspan="1" colspan="1">0.22</td><td rowspan="1" colspan="1">0.16</td><td rowspan="1" colspan="1">0.18</td><td rowspan="1" colspan="1">0.17</td><td rowspan="1" colspan="1">0.19</td><td rowspan="1" colspan="1">0.19</td><td rowspan="1" colspan="1">0.19</td><td rowspan="1" colspan="1">0.03</td><td rowspan="1" colspan="1">
                      <bold>n/c</bold>
                    </td><td rowspan="1" colspan="1"/><td rowspan="1" colspan="1"/></tr><tr><td rowspan="1" colspan="1"><bold>13</bold><italic><tp:taxon-name><tp:taxon-name-part taxon-name-part-type="genus" reg="Sillago">S.</tp:taxon-name-part> <tp:taxon-name-part taxon-name-part-type="species" reg="sihama">sihama</tp:taxon-name-part></tp:taxon-name></italic>-G8</td><td rowspan="1" colspan="1">0.20</td><td rowspan="1" colspan="1">0.19</td><td rowspan="1" colspan="1">0.21</td><td rowspan="1" colspan="1">0.22</td><td rowspan="1" colspan="1">0.20</td><td rowspan="1" colspan="1">0.18</td><td rowspan="1" colspan="1">0.17</td><td rowspan="1" colspan="1">0.18</td><td rowspan="1" colspan="1">0.17</td><td rowspan="1" colspan="1">0.20</td><td rowspan="1" colspan="1">0.06</td><td rowspan="1" colspan="1">0.06</td><td rowspan="1" colspan="1">
                      <bold>0.00</bold>
                    </td><td rowspan="1" colspan="1"/></tr><tr><td rowspan="1" colspan="1">
                      <bold>14</bold>
                      <italic>
                        <tp:taxon-name><tp:taxon-name-part taxon-name-part-type="genus" reg="Sillaginopodys">Sillaginopodys</tp:taxon-name-part> <tp:taxon-name-part taxon-name-part-type="species" reg="chondropus">chondropus</tp:taxon-name-part></tp:taxon-name>
                      </italic>
                    </td><td rowspan="1" colspan="1">0.24</td><td rowspan="1" colspan="1">0.20</td><td rowspan="1" colspan="1">0.20</td><td rowspan="1" colspan="1">0.23</td><td rowspan="1" colspan="1">0.23</td><td rowspan="1" colspan="1">0.20</td><td rowspan="1" colspan="1">0.21</td><td rowspan="1" colspan="1">0.21</td><td rowspan="1" colspan="1">0.20</td><td rowspan="1" colspan="1">0.24</td><td rowspan="1" colspan="1">0.23</td><td rowspan="1" colspan="1">0.21</td><td rowspan="1" colspan="1">0.22</td><td rowspan="1" colspan="1">
                      <bold>0.00</bold>
                    </td></tr></tbody></table></table-wrap></tp:treatment-sec><tp:treatment-sec><!--Section generated to contain objects referenced in tp:taxon-treatment.--><fig id="F1" position="float" orientation="portrait"><object-id xmlns:xlink="http://www.w3.org/1999/xlink" content-type="doi" xlink:type="simple">10.3897/zookeys.1255.162247.figure1</object-id><object-id xmlns:xlink="http://www.w3.org/1999/xlink" content-type="arpha" xlink:type="simple">28174501-80F8-5E39-9483-789DE0F7EADF</object-id><label>Figure 1.</label><caption><p>Sampling site of <italic><tp:taxon-name><tp:taxon-name-part taxon-name-part-type="genus" reg="Sillago">Sillago</tp:taxon-name-part> <tp:taxon-name-part taxon-name-part-type="species" reg="persica">persica</tp:taxon-name-part></tp:taxon-name></italic> in the Persian Gulf.</p></caption><graphic xmlns:xlink="http://www.w3.org/1999/xlink" xlink:href="zookeys-1255-063_article-162247__-g001.jpg" position="float" orientation="portrait" xlink:type="simple" id="oo_1434645.jpg"><uri content-type="original_file" xlink:type="simple">https://binary.pensoft.net/fig/1434645</uri></graphic></fig><supplementary-material xmlns:xlink="http://www.w3.org/1999/xlink" id="S1" position="float" orientation="portrait" xlink:type="simple"><object-id content-type="doi" xlink:type="simple">10.3897/zookeys.1255.162247.suppl1</object-id><object-id content-type="arpha" xlink:type="simple">E70E3C27-3A69-5347-9A72-41439E6DD08C</object-id><label>Supplementary material 1</label><caption><p>Genetic distances (<abbrev xlink:title="Kimura 2-parameter" id="ABBRID0EZOCI" xlink:type="simple">K2P</abbrev>)</p></caption><statement content-type="dataType"><label>Data type</label><p>xls</p></statement><statement content-type="notes"><label>Explanation note</label><p>Genetic distances (<abbrev xlink:title="Kimura 2-parameter" id="ABBRID0ECPCI" xlink:type="simple">K2P</abbrev>) among and within haplotypes of 24 sillanigid species, eight clades of <italic><tp:taxon-name><tp:taxon-name-part taxon-name-part-type="genus" reg="Sillago">Sillago</tp:taxon-name-part> <tp:taxon-name-part taxon-name-part-type="species" reg="sihama">sihama</tp:taxon-name-part></tp:taxon-name></italic> complex and the haplotypes of <italic><tp:taxon-name><tp:taxon-name-part taxon-name-part-type="genus" reg="Sillago">Sillago</tp:taxon-name-part> <tp:taxon-name-part taxon-name-part-type="species" reg="persica">persica</tp:taxon-name-part></tp:taxon-name></italic>.</p></statement><media xlink:href="zookeys-1255-063_article-162247__-s001.xls" mimetype="application" mime-subtype="vnd.ms-excel" position="float" orientation="portrait" xlink:type="simple" id="oo_1434649.xls"><uri content-type="original_file" xlink:type="simple">https://binary.pensoft.net/file/1434649</uri></media><permissions><license xlink:type="simple"><license-p>This dataset is made available under the Open Database License (http://opendatacommons.org/licenses/odbl/1.0/). The Open Database License (ODbL) is a license agreement intended to allow users to freely share, modify, and use this Dataset while maintaining this same freedom for others, provided that the original source and author(s) are credited.</license-p></license></permissions><attrib specific-use="authors">Hashem Khandan Barani, Mohammad Sadegh Alavi-Yeganeh, Mehdi Ghanbarifardi</attrib></supplementary-material></tp:treatment-sec><ref-list><ref id="B2"><mixed-citation xmlns:xlink="http://www.w3.org/1999/xlink" xlink:type="simple"><person-group><name name-style="western"><surname>Cheng</surname><given-names>J</given-names></name><name name-style="western"><surname>Xiao</surname><given-names>J</given-names></name><name name-style="western"><surname>Song</surname><given-names>N</given-names></name><name name-style="western"><surname>Saha</surname><given-names>S</given-names></name><name name-style="western"><surname>Qin</surname><given-names>J</given-names></name><name name-style="western"><surname>Nomura</surname><given-names>H</given-names></name><name name-style="western"><surname>Panhwar</surname><given-names>SH</given-names></name><name name-style="western"><surname>Farooq</surname><given-names>N</given-names></name><name name-style="western"><surname>Shao</surname><given-names>K</given-names></name><name name-style="western"><surname>Gao</surname><given-names>T</given-names></name></person-group> (<year>2021</year>) <article-title>Molecular phylogeny reveals cryptic diversity and swim bladder evolution of <tp:taxon-name><tp:taxon-name-part taxon-name-part-type="family">Sillaginidae</tp:taxon-name-part></tp:taxon-name> fishes (<tp:taxon-name><tp:taxon-name-part taxon-name-part-type="order">Perciformes</tp:taxon-name-part></tp:taxon-name>) across the Indo-West Pacific Ocean.</article-title><source>Diversity &amp; Distributions</source><volume>27</volume>(<issue>1</issue>): <fpage>82</fpage>–<lpage>94</lpage>. <ext-link xlink:href="10.1111/ddi.13171" ext-link-type="doi" xlink:type="simple">https://doi.org/10.1111/ddi.13171</ext-link></mixed-citation></ref><ref id="B19"><mixed-citation xmlns:xlink="http://www.w3.org/1999/xlink" xlink:type="simple"><person-group><name name-style="western"><surname>Saha</surname><given-names>S</given-names></name><name name-style="western"><surname>Bogorodsky</surname><given-names>SV</given-names></name><name name-style="western"><surname>Baki</surname><given-names>MA</given-names></name><name name-style="western"><surname>Gao</surname><given-names>T</given-names></name><name name-style="western"><surname>Mckay</surname><given-names>RJ</given-names></name><name name-style="western"><surname>Alpermann</surname><given-names>TJ</given-names></name><name name-style="western"><surname>Song</surname><given-names>N</given-names></name></person-group> (<year>2024</year>) Assessment of the diversity of the family <tp:taxon-name><tp:taxon-name-part taxon-name-part-type="family">Sillaginidae</tp:taxon-name-part></tp:taxon-name> in the Indian Ocean with emphasis on the taxonomic identity of <italic><tp:taxon-name><tp:taxon-name-part taxon-name-part-type="genus">Sillago</tp:taxon-name-part> <tp:taxon-name-part taxon-name-part-type="species">sihama.</tp:taxon-name-part></tp:taxon-name></italic> Zootaxa 5493(5): 451–485. <ext-link xlink:href="10.11646/zootaxa.5493.5.1" ext-link-type="doi" xlink:type="simple">https://doi.org/10.11646/zootaxa.5493.5.1</ext-link></mixed-citation></ref><ref id="B13"><mixed-citation xmlns:xlink="http://www.w3.org/1999/xlink" xlink:type="simple"><person-group><name name-style="western"><surname>McKay</surname><given-names>RJ</given-names></name></person-group> (<year>1985</year>) <article-title>A revision of the fishes of the family <tp:taxon-name><tp:taxon-name-part taxon-name-part-type="family">Sillaginidae</tp:taxon-name-part></tp:taxon-name>.</article-title><source>Memoirs of the Queensland Museum</source><volume>22</volume>(<issue>1</issue>): <fpage>1</fpage>–<lpage>73</lpage>.</mixed-citation></ref><ref id="B14"><mixed-citation xmlns:xlink="http://www.w3.org/1999/xlink" xlink:type="simple"><person-group><name name-style="western"><surname>McKay</surname><given-names>RJ</given-names></name></person-group> (<year>1992</year>) <source>Sillaginid fishes of the world (family <tp:taxon-name><tp:taxon-name-part taxon-name-part-type="family">Sillaginidae</tp:taxon-name-part></tp:taxon-name>). An annotated and illustrated catalogue of the <italic><tp:taxon-name><tp:taxon-name-part taxon-name-part-type="genus">Sillago</tp:taxon-name-part></tp:taxon-name></italic>, smelt or Indo-Pacific whiting species known to date. FAO species catalogue, Vol.14.</source><publisher-name>FAO</publisher-name>, <publisher-loc>Rome</publisher-loc>, <size units="page">87 pp</size>.</mixed-citation></ref><ref id="B17"><mixed-citation xmlns:xlink="http://www.w3.org/1999/xlink" xlink:type="simple"><person-group><name name-style="western"><surname>Panhwar</surname><given-names>SK</given-names></name><name name-style="western"><surname>Farooq</surname><given-names>N</given-names></name><name name-style="western"><surname>Qamar</surname><given-names>N</given-names></name><name name-style="western"><surname>Shaikh</surname><given-names>W</given-names></name><name name-style="western"><surname>Mairaj</surname><given-names>M</given-names></name></person-group> (<year>2018</year>) <article-title>A new <italic><tp:taxon-name><tp:taxon-name-part taxon-name-part-type="genus">Sillago</tp:taxon-name-part></tp:taxon-name></italic> species (family <tp:taxon-name><tp:taxon-name-part taxon-name-part-type="family">Sillaginidae</tp:taxon-name-part></tp:taxon-name>) with descriptions of six sillaginids from the northern Arabian Sea.</article-title><source>Marine Biodiversity</source><volume>48</volume>(<issue>4</issue>): <fpage>2225</fpage>–<lpage>2231</lpage>. <ext-link xlink:href="10.1007/s12526-017-0710-7" ext-link-type="doi" xlink:type="simple">https://doi.org/10.1007/s12526-017-0710-7</ext-link></mixed-citation></ref><ref id="B9"><mixed-citation xmlns:xlink="http://www.w3.org/1999/xlink" xlink:type="simple"><person-group><name name-style="western"><surname>Kaga</surname><given-names>T</given-names></name><name name-style="western"><surname>Imamura</surname><given-names>H</given-names></name><name name-style="western"><surname>Nakaya</surname><given-names>K</given-names></name></person-group> (<year>2010</year>) <article-title>A new sand whiting, <tp:taxon-name><tp:taxon-name-part taxon-name-part-type="genus">Sillago</tp:taxon-name-part> (<tp:taxon-name-part taxon-name-part-type="subgenus">Sillago</tp:taxon-name-part>) <tp:taxon-name-part taxon-name-part-type="species">caudicula</tp:taxon-name-part></tp:taxon-name>, from Oman, the Indian Ocean (<tp:taxon-name><tp:taxon-name-part taxon-name-part-type="order">Perciformes</tp:taxon-name-part></tp:taxon-name>: <tp:taxon-name><tp:taxon-name-part taxon-name-part-type="family">Sillaginidae</tp:taxon-name-part></tp:taxon-name>).</article-title><source>Ichthyological Research</source><volume>57</volume>(<issue>4</issue>): <fpage>367</fpage>–<lpage>372</lpage>. <ext-link xlink:href="10.1007/s10228-010-0169-z" ext-link-type="doi" xlink:type="simple">https://doi.org/10.1007/s10228-010-0169-z</ext-link></mixed-citation></ref><ref id="B3"><mixed-citation xmlns:xlink="http://www.w3.org/1999/xlink" xlink:type="simple"><person-group><name name-style="western"><surname>Gao</surname><given-names>TX</given-names></name><name name-style="western"><surname>Ji</surname><given-names>DP</given-names></name><name name-style="western"><surname>Xiao</surname><given-names>YS</given-names></name><name name-style="western"><surname>Xue</surname><given-names>TQ</given-names></name><name name-style="western"><surname>Yanagimoto</surname><given-names>T</given-names></name><name name-style="western"><surname>Setoguma</surname><given-names>T</given-names></name></person-group> (<year>2011</year>) <article-title>Description and DNA barcoding of a new <italic><tp:taxon-name><tp:taxon-name-part taxon-name-part-type="genus">Sillago</tp:taxon-name-part></tp:taxon-name></italic> species, <italic><tp:taxon-name><tp:taxon-name-part taxon-name-part-type="genus">Sillago</tp:taxon-name-part> <tp:taxon-name-part taxon-name-part-type="species">sinica</tp:taxon-name-part></tp:taxon-name></italic> (<tp:taxon-name><tp:taxon-name-part taxon-name-part-type="order">Perciformes</tp:taxon-name-part></tp:taxon-name>: <tp:taxon-name><tp:taxon-name-part taxon-name-part-type="family">Sillaginidae</tp:taxon-name-part></tp:taxon-name>), from coastal waters of China.</article-title><source>Zoological Studies (Taipei, Taiwan)</source><volume>50</volume>(<issue>2</issue>): <fpage>254</fpage>–<lpage>263</lpage>.</mixed-citation></ref><ref id="B4"><mixed-citation xmlns:xlink="http://www.w3.org/1999/xlink" xlink:type="simple"><person-group><name name-style="western"><surname>Golani</surname><given-names>D</given-names></name><name name-style="western"><surname>Fricke</surname><given-names>R</given-names></name><name name-style="western"><surname>Tikochinski</surname><given-names>Y</given-names></name></person-group> (<year>2014</year>) <article-title><italic><tp:taxon-name><tp:taxon-name-part taxon-name-part-type="genus">Sillago</tp:taxon-name-part> <tp:taxon-name-part taxon-name-part-type="species">suezensis</tp:taxon-name-part></tp:taxon-name></italic>, a new whiting from the northern Red Sea, and status of <italic><tp:taxon-name><tp:taxon-name-part taxon-name-part-type="genus">Sillago</tp:taxon-name-part> <tp:taxon-name-part taxon-name-part-type="species">erythraea</tp:taxon-name-part></tp:taxon-name></italic> Cuvier (<tp:taxon-name><tp:taxon-name-part taxon-name-part-type="subclass">Teleostei</tp:taxon-name-part></tp:taxon-name>: <tp:taxon-name><tp:taxon-name-part taxon-name-part-type="family">Sillaginidae</tp:taxon-name-part></tp:taxon-name>).</article-title><source>Journal of Natural History</source><volume>48</volume>(<issue>7–8</issue>): <fpage>413</fpage>–<lpage>428</lpage>. <ext-link xlink:href="10.1080/00222933.2013.800609" ext-link-type="doi" xlink:type="simple">https://doi.org/10.1080/00222933.2013.800609</ext-link></mixed-citation></ref><ref id="B8"><mixed-citation xmlns:xlink="http://www.w3.org/1999/xlink" xlink:type="simple"><person-group><name name-style="western"><surname>Kaga</surname><given-names>T</given-names></name><name name-style="western"><surname>Ho</surname><given-names>HC</given-names></name></person-group> (<year>2012</year>) Redescription of <tp:taxon-name><tp:taxon-name-part taxon-name-part-type="genus">Sillago</tp:taxon-name-part> (<tp:taxon-name-part taxon-name-part-type="subgenus">Parasillago</tp:taxon-name-part>) <tp:taxon-name-part taxon-name-part-type="species">indica</tp:taxon-name-part></tp:taxon-name> McKay, Dutt &amp; Sujatha, 1985 (<tp:taxon-name><tp:taxon-name-part taxon-name-part-type="order">Perciformes</tp:taxon-name-part></tp:taxon-name>: <tp:taxon-name><tp:taxon-name-part taxon-name-part-type="family">Sillaginidae</tp:taxon-name-part></tp:taxon-name>), with a reassignment to the subgenus <tp:taxon-name><tp:taxon-name-part taxon-name-part-type="genus"/><tp:taxon-name-part taxon-name-part-type="subgenus">Sillago.</tp:taxon-name-part></tp:taxon-name> Zootaxa 3513(1): 61–67. <ext-link xlink:href="10.11646/zootaxa.3513.1.3" ext-link-type="doi" xlink:type="simple">https://doi.org/10.11646/zootaxa.3513.1.3</ext-link></mixed-citation></ref><ref id="B18"><mixed-citation xmlns:xlink="http://www.w3.org/1999/xlink" xlink:type="simple"><person-group><name name-style="western"><surname>Saha</surname><given-names>S</given-names></name><name name-style="western"><surname>Song</surname><given-names>N</given-names></name><name name-style="western"><surname>Yu</surname><given-names>Z</given-names></name><name name-style="western"><surname>Baki</surname><given-names>MA</given-names></name><name name-style="western"><surname>McKay</surname><given-names>RJ</given-names></name><name name-style="western"><surname>Qin</surname><given-names>J</given-names></name><name name-style="western"><surname>Gao</surname><given-names>T</given-names></name></person-group> (<year>2022</year>) <article-title>Descriptions of two new species, <italic><tp:taxon-name><tp:taxon-name-part taxon-name-part-type="genus">Sillago</tp:taxon-name-part> <tp:taxon-name-part taxon-name-part-type="species">muktijoddhai</tp:taxon-name-part></tp:taxon-name></italic> sp. nov. and <italic><tp:taxon-name><tp:taxon-name-part taxon-name-part-type="genus">Sillago</tp:taxon-name-part> <tp:taxon-name-part taxon-name-part-type="species">mengjialensis</tp:taxon-name-part></tp:taxon-name></italic> sp. nov. (<tp:taxon-name><tp:taxon-name-part taxon-name-part-type="order">Perciformes</tp:taxon-name-part></tp:taxon-name>: <tp:taxon-name><tp:taxon-name-part taxon-name-part-type="family">Sillaginidae</tp:taxon-name-part></tp:taxon-name>) from the Bay of Bengal, Bangladesh.</article-title><source>Fishes</source><volume>7</volume>(<issue>3</issue>): <fpage>93</fpage>. <ext-link xlink:href="10.3390/fishes7030093" ext-link-type="doi" xlink:type="simple">https://doi.org/10.3390/fishes7030093</ext-link></mixed-citation></ref><ref id="B23"><mixed-citation xmlns:xlink="http://www.w3.org/1999/xlink" xlink:type="simple"><person-group><name name-style="western"><surname>Xiao</surname><given-names>JG</given-names></name><name name-style="western"><surname>Yu</surname><given-names>ZS</given-names></name><name name-style="western"><surname>Song</surname><given-names>N</given-names></name><name name-style="western"><surname>Gao</surname><given-names>TX</given-names></name></person-group> (<year>2021</year>) <article-title>Description of a new species, <italic><tp:taxon-name><tp:taxon-name-part taxon-name-part-type="genus">Sillago</tp:taxon-name-part> <tp:taxon-name-part taxon-name-part-type="species">nigrofasciata</tp:taxon-name-part></tp:taxon-name></italic> sp. nov. (<tp:taxon-name><tp:taxon-name-part taxon-name-part-type="order">Perciformes</tp:taxon-name-part></tp:taxon-name>, <tp:taxon-name><tp:taxon-name-part taxon-name-part-type="family">Sillaginidae</tp:taxon-name-part></tp:taxon-name>) from the southern coast of China.</article-title><source>ZooKeys</source><volume>1011</volume>: <fpage>85</fpage>–<lpage>100</lpage>. <ext-link xlink:href="10.3897/zookeys.1011.57302" ext-link-type="doi" xlink:type="simple">https://doi.org/10.3897/zookeys.1011.57302</ext-link></mixed-citation></ref><ref id="B24"><mixed-citation xmlns:xlink="http://www.w3.org/1999/xlink" xlink:type="simple"><person-group><name name-style="western"><surname>Yu</surname><given-names>Z</given-names></name><name name-style="western"><surname>Guo</surname><given-names>T</given-names></name><name name-style="western"><surname>Xiao</surname><given-names>J</given-names></name><name name-style="western"><surname>Song</surname><given-names>N</given-names></name><name name-style="western"><surname>Gao</surname><given-names>T</given-names></name></person-group> (<year>2022</year>) <article-title>Identification and DNA barcoding of a new <italic><tp:taxon-name><tp:taxon-name-part taxon-name-part-type="genus">Sillago</tp:taxon-name-part></tp:taxon-name></italic> species in Beihai and Zhanjiang, China, with a key to related species.</article-title><source>Journal of Ocean University of China</source><volume>21</volume>(<issue>5</issue>): <fpage>1334</fpage>–<lpage>1342</lpage>. <ext-link xlink:href="10.1007/s11802-022-4910-9" ext-link-type="doi" xlink:type="simple">https://doi.org/10.1007/s11802-022-4910-9</ext-link></mixed-citation></ref></ref-list></tp:taxon-treatment>
