# Supplementary material for: ﻿Sillago persica sp. nov., a new sillaginid (Perciformes, Sillaginidae) from the Persian Gulf
Source: Zookeys. 2025 Oct 9;1255:63–76. doi: 10.3897/zookeys.1255.162247 (PMC12531823; doi:10.3897/zookeys.1255.162247)
Supplement: Supplementary material 1 — Genetic distances (K2P) [file zookeys-1255-063_article-162247__-s001.xls]

## Sheet: Sheet1
	Genetic distances (K2P) among and within haplotypes of 24 sillanigid species, eight clades of Sillago sihama complex and the haplotypes of Sillago persica
Species	S. persica	S. aeolus	S. arabica	S. asiatica	S. attenuata	S. bassensis	S. ciliata	S. indica	S. ingenuua	S. japonica	S. maculata	S. mengjialensis	S. muktijoddhai	S. nigrofasciata	S. panhwari	S. parasihama	S. parvisquamis	S. robusta	S. shaoi	S. sihama_G1	S. sihama_G2	S. sihama_G3	S. sihama_G4	S. sihama_G5	S. sihama_G6	S. sihama_G7	S. sihama_G8	S. sinica	S. suezensis	S. vincenti	Sillaginodes punctatus	Sillaginopodys chondropus
Sillago persica	0.01
S. aeolus	0.214894	0
S. arabica	0.193849	0.189533	0.01
S. asiatica	0.213843	0.177593	0.20648	0
S. attenuata	0.232327	0.186644	0.186652	0.228413	0.01
S. bassensis	0.216788	0.190343	0.195985	0.189745	0.20279	0
S. ciliata	0.215711	0.139506	0.156022	0.195356	0.186199	0.170407	n/c
S. indica	0.208757	0.207329	0.214582	0.22437	0.22857	0.2068	0.199137	0
S. ingenuua	0.220016	0.1926	0.207417	0.2173	0.221463	0.154531	0.182572	0.214081	0
S. japonica	0.232523	0.220621	0.238355	0.21653	0.188846	0.210337	0.230753	0.219508	0.203749	0.01
S. maculata	0.205832	0.0758027	0.162435	0.18628	0.196217	0.169097	0.144475	0.212302	0.186061	0.2263	0
S. mengjialensis	0.188924	0.176604	0.154141	0.160898	0.195517	0.164861	0.16545	0.204102	0.169945	0.199505	0.159691	0.01
S. muktijoddhai	0.220733	0.210172	0.213994	0.221216	0.218825	0.219734	0.244866	0.215982	0.228913	0.199028	0.199536	0.182621	0
S. nigrofasciata	0.202758	0.198621	0.18668	0.175966	0.213268	0.183163	0.196931	0.21647	0.194758	0.198825	0.185305	0.0525165	0.186414	0
S. panhwari	0.236602	0.235943	0.225388	0.20188	0.225475	0.194528	0.235611	0.208268	0.204824	0.216069	0.215014	0.168929	0.217792	0.19935	0
S. parasihama	0.205431	0.188253	0.214497	0.214083	0.223947	0.227017	0.219872	0.222251	0.194007	0.188236	0.193945	0.188892	0.193992	0.197015	0.232669	0
S. parvisquamis	0.214624	0.205069	0.217016	0.224439	0.210138	0.222504	0.202868	0.201966	0.198074	0.227708	0.210131	0.179375	0.223505	0.195614	0.214567	0.196851	n/c
S. robusta	0.216126	0.181188	0.200563	0.200638	0.1895	0.169505	0.177888	0.211762	0.161833	0.177559	0.19069	0.178594	0.20917	0.173791	0.249985	0.202512	0.228955	n/c
S. shaoi	0.227273	0.175028	0.19264	0.211722	0.21578	0.197898	0.183947	0.226453	0.203476	0.212785	0.171501	0.176606	0.219137	0.197598	0.222504	0.172948	0.152417	0.211712	0
S. sihama_G1	0.199007	0.186429	0.211286	0.190349	0.224003	0.224157	0.186377	0.177588	0.20325	0.21252	0.184864	0.17175	0.238769	0.181713	0.203939	0.206139	0.215268	0.186111	0.208596	0.01
S. sihama_G2	0.193309	0.190927	0.194546	0.175035	0.209353	0.212529	0.176985	0.178999	0.206319	0.202349	0.1867	0.158388	0.219664	0.167893	0.21166	0.190784	0.209609	0.184723	0.180518	0.0519236	n/c
S. sihama_G3	0.188464	0.181234	0.214256	0.174361	0.223403	0.214745	0.179106	0.172394	0.202351	0.205712	0.177614	0.162426	0.227017	0.181816	0.211209	0.198796	0.210589	0.184909	0.197786	0.0382812	0.0451827	0
S. sihama_G4	0.191493	0.181448	0.20407	0.167033	0.215483	0.215004	0.179321	0.164582	0.198279	0.193193	0.173207	0.162687	0.220276	0.172144	0.204807	0.19118	0.200329	0.18044	0.199285	0.0297147	0.0428426	0.0179958	n/c
S. sihama_G5	0.00998236	0.213763	0.187863	0.200214	0.228198	0.216969	0.209088	0.193835	0.216556	0.225194	0.20616	0.190042	0.221287	0.205665	0.227915	0.201875	0.203727	0.21548	0.223606	0.197513	0.192617	0.185957	0.188778	0.0025872
S. sihama_G6	0.190437	0.179855	0.178164	0.17773	0.206924	0.177925	0.193773	0.214472	0.186618	0.201545	0.165586	0.0596881	0.173684	0.0549828	0.179099	0.186872	0.18941	0.177014	0.175935	0.185111	0.167639	0.184434	0.181625	0.193345	0
S. sihama_G7	0.184158	0.188084	0.170118	0.178897	0.195331	0.165738	0.185508	0.220947	0.184415	0.202014	0.170444	0.0597584	0.178874	0.0631334	0.16172	0.193646	0.194135	0.18044	0.180857	0.183942	0.175174	0.194611	0.187059	0.18745	0.0324886	n/c
S. sihama_G8	0.201465	0.197413	0.186091	0.174901	0.212037	0.181992	0.195244	0.215555	0.194035	0.198218	0.184131	0.0517016	0.186483	0.00129273	0.197657	0.195811	0.193933	0.1737	0.195913	0.18064	0.166276	0.180744	0.171083	0.204443	0.0540676	0.0617281	0.0025872
S. sinica	0.214535	0.192193	0.220866	0.207884	0.237422	0.217471	0.211559	0.216991	0.206659	0.209712	0.18274	0.188016	0.217117	0.19262	0.218473	0.159471	0.168339	0.199481	0.123709	0.202961	0.204278	0.212033	0.199481	0.20912	0.188058	0.188837	0.191426	0
S. suezensis	0.189779	0.179913	0.204492	0.192555	0.202089	0.228169	0.197902	0.0822746	0.226932	0.202699	0.182402	0.182854	0.211875	0.205541	0.193085	0.190784	0.194135	0.20177	0.214562	0.173861	0.18213	0.178032	0.174257	0.178897	0.201774	0.202256	0.204443	0.211116	n/c
S. vincenti	0.201131	0.176249	0.201945	0.190543	0.187943	0.205195	0.174899	0.177297	0.189457	0.190265	0.188581	0.171424	0.211875	0.168843	0.228267	0.21001	0.174526	0.172058	0.182719	0.138415	0.13156	0.133871	0.120575	0.201617	0.163615	0.166923	0.167223	0.183623	0.193919	0.01
Sillaginodes punctatus	0.189689	0.211685	0.210156	0.201572	0.211073	0.176324	0.184519	0.207958	0.167799	0.221955	0.217122	0.21585	0.258884	0.219278	0.213957	0.212247	0.222872	0.186395	0.23067	0.195507	0.20484	0.193328	0.183534	0.190276	0.206992	0.198438	0.218147	0.251752	0.200895	0.190189	n/c
Sillaginopodys chondropus	0.243832	0.218775	0.198507	0.233123	0.202179	0.247984	0.212496	0.234681	0.223331	0.205835	0.206444	0.227486	0.245695	0.219073	0.228032	0.244452	0.223387	0.175161	0.230908	0.213556	0.210288	0.211323	0.205351	0.238832	0.228026	0.212845	0.21812	0.20924	0.237956	0.210319	0.213226	0
